# Supplementary material for: circTGFBR2(3-6) acts as an assembly platform for RNA-binding protein IGF2BP3 and TGFBR1 mRNA to enhance breast cancer cell plasticity
Source: Cell Death Differ. 2025 Oct 27;33(4):779–97. doi: 10.1038/s41418-025-01597-2 (PMC13077047; doi:10.1038/s41418-025-01597-2)
Supplement: Supplementary file 3 — circTGFBR2(3-6) predicted 3D structure [file 41418_2025_1597_MOESM3_ESM.txt]

ATOM      1  P     C     1     365.824 353.071 292.547  1.00  0.00           P  
ATOM      2  OP1   C     1     364.960 353.310 293.753  1.00  0.00           O  
ATOM      3  OP2   C     1     367.039 353.940 292.367  1.00  0.00           O  
ATOM      4  O5'   C     1     366.351 351.510 292.626  1.00  0.00           O  
ATOM      5  C5'   C     1     365.375 350.489 292.733  1.00  0.00           C  
ATOM      6  H5'   C     1     364.424 350.841 292.332  1.00  0.00           H  
ATOM      7 H5''   C     1     365.221 350.245 293.787  1.00  0.00           H  
ATOM      8  C4'   C     1     365.742 349.213 291.970  1.00  0.00           C  
ATOM      9  H4'   C     1     364.836 348.634 291.784  1.00  0.00           H  
ATOM     10  O4'   C     1     366.389 349.471 290.721  1.00  0.00           O  
ATOM     11  C1'   C     1     367.410 348.513 290.531  1.00  0.00           C  
ATOM     12  H1'   C     1     367.222 347.980 289.596  1.00  0.00           H  
ATOM     13  N1    C     1     368.783 349.065 290.512  1.00  0.00           N  
ATOM     14  C6    C     1     369.231 349.610 291.692  1.00  0.00           C  
ATOM     15  H6    C     1     368.586 350.267 292.259  1.00  0.00           H  
ATOM     16  C5    C     1     370.402 349.209 292.197  1.00  0.00           C  
ATOM     17  H5    C     1     370.773 349.595 293.123  1.00  0.00           H  
ATOM     18  C4    C     1     371.247 348.530 291.253  1.00  0.00           C  
ATOM     19  N4    C     1     372.459 348.255 291.464  1.00  0.00           N  
ATOM     20  H41   C     1     373.109 348.561 290.759  1.00  0.00           H  
ATOM     21  H42   C     1     372.842 348.511 292.357  1.00  0.00           H  
ATOM     22  N3    C     1     370.938 348.132 290.038  1.00  0.00           N  
ATOM     23  C2    C     1     369.672 348.384 289.653  1.00  0.00           C  
ATOM     24  O2    C     1     369.312 347.889 288.584  1.00  0.00           O  
ATOM     25  C3'   C     1     366.667 348.360 292.821  1.00  0.00           C  
ATOM     26  H3'   C     1     367.398 349.001 293.312  1.00  0.00           H  
ATOM     27  C2'   C     1     367.348 347.538 291.715  1.00  0.00           C  
ATOM     28  H2'   C     1     368.345 347.268 292.053  1.00  0.00           H  
ATOM     29  O2'   C     1     366.638 346.406 291.242  1.00  0.00           O  
ATOM     30 HO2'   C     1     367.262 345.771 290.832  1.00  0.00           H  
ATOM     31  O3'   C     1     365.927 347.649 293.802  1.00  0.00           O  
ATOM     32  P     U     2     366.559 347.327 295.248  1.00  0.00           P  
ATOM     33  OP1   U     2     365.474 346.849 296.147  1.00  0.00           O  
ATOM     34  OP2   U     2     367.405 348.473 295.678  1.00  0.00           O  
ATOM     35  O5'   U     2     367.551 346.104 294.957  1.00  0.00           O  
ATOM     36  C5'   U     2     367.152 344.940 294.261  1.00  0.00           C  
ATOM     37  H5'   U     2     366.407 345.178 293.503  1.00  0.00           H  
ATOM     38 H5''   U     2     366.721 344.234 294.971  1.00  0.00           H  
ATOM     39  C4'   U     2     368.356 344.287 293.564  1.00  0.00           C  
ATOM     40  H4'   U     2     368.039 343.348 293.107  1.00  0.00           H  
ATOM     41  O4'   U     2     368.952 345.101 292.548  1.00  0.00           O  
ATOM     42  C1'   U     2     370.360 344.974 292.630  1.00  0.00           C  
ATOM     43  H1'   U     2     370.801 344.767 291.650  1.00  0.00           H  
ATOM     44  N1    U     2     371.056 346.130 293.239  1.00  0.00           N  
ATOM     45  C6    U     2     370.451 346.975 294.109  1.00  0.00           C  
ATOM     46  H6    U     2     369.395 346.943 294.211  1.00  0.00           H  
ATOM     47  C5    U     2     371.162 347.859 294.813  1.00  0.00           C  
ATOM     48  H5    U     2     370.644 348.421 295.543  1.00  0.00           H  
ATOM     49  C4    U     2     372.566 348.065 294.520  1.00  0.00           C  
ATOM     50  O4    U     2     373.274 348.965 294.941  1.00  0.00           O  
ATOM     51  N3    U     2     373.141 347.086 293.794  1.00  0.00           N  
ATOM     52  H3    U     2     374.083 347.249 293.483  1.00  0.00           H  
ATOM     53  C2    U     2     372.436 346.124 293.121  1.00  0.00           C  
ATOM     54  O2    U     2     372.989 345.332 292.359  1.00  0.00           O  
ATOM     55  C3'   U     2     369.462 343.971 294.564  1.00  0.00           C  
ATOM     56  H3'   U     2     369.678 344.855 295.163  1.00  0.00           H  
ATOM     57  C2'   U     2     370.618 343.819 293.577  1.00  0.00           C  
ATOM     58  H2'   U     2     371.539 344.026 294.098  1.00  0.00           H  
ATOM     59  O2'   U     2     370.640 342.610 292.818  1.00  0.00           O  
ATOM     60 HO2'   U     2     371.560 342.344 292.610  1.00  0.00           H  
ATOM     61  O3'   U     2     369.145 342.881 295.423  1.00  0.00           O  
ATOM     62  P     G     3     369.644 342.871 296.967  1.00  0.00           P  
ATOM     63  OP1   G     3     368.948 341.767 297.684  1.00  0.00           O  
ATOM     64  OP2   G     3     369.569 344.250 297.518  1.00  0.00           O  
ATOM     65  O5'   G     3     371.205 342.505 296.841  1.00  0.00           O  
ATOM     66  C5'   G     3     371.603 341.283 296.247  1.00  0.00           C  
ATOM     67  H5'   G     3     370.860 340.936 295.530  1.00  0.00           H  
ATOM     68 H5''   G     3     371.703 340.528 297.029  1.00  0.00           H  
ATOM     69  C4'   G     3     372.923 341.410 295.489  1.00  0.00           C  
ATOM     70  H4'   G     3     373.104 340.480 294.944  1.00  0.00           H  
ATOM     71  O4'   G     3     372.970 342.471 294.557  1.00  0.00           O  
ATOM     72  C1'   G     3     374.162 343.183 294.762  1.00  0.00           C  
ATOM     73  H1'   G     3     374.593 343.442 293.822  1.00  0.00           H  
ATOM     74  N9    G     3     374.012 344.420 295.607  1.00  0.00           N  
ATOM     75  C8    G     3     372.905 345.004 296.172  1.00  0.00           C  
ATOM     76  H8    G     3     371.932 344.555 296.121  1.00  0.00           H  
ATOM     77  N7    G     3     373.102 346.153 296.765  1.00  0.00           N  
ATOM     78  C5    G     3     374.449 346.405 296.530  1.00  0.00           C  
ATOM     79  C6    G     3     375.273 347.543 296.862  1.00  0.00           C  
ATOM     80  O6    G     3     374.990 348.541 297.511  1.00  0.00           O  
ATOM     81  N1    G     3     376.521 347.481 296.395  1.00  0.00           N  
ATOM     82  H1    G     3     377.126 348.264 296.561  1.00  0.00           H  
ATOM     83  C2    G     3     376.945 346.340 295.774  1.00  0.00           C  
ATOM     84  N2    G     3     378.085 346.187 295.226  1.00  0.00           N  
ATOM     85  H21   G     3     378.689 346.946 295.510  1.00  0.00           H  
ATOM     86  H22   G     3     378.415 345.277 295.317  1.00  0.00           H  
ATOM     87  N3    G     3     376.285 345.215 295.510  1.00  0.00           N  
ATOM     88  C4    G     3     375.004 345.330 295.872  1.00  0.00           C  
ATOM     89  C3'   G     3     374.093 341.628 296.418  1.00  0.00           C  
ATOM     90  H3'   G     3     373.887 342.442 297.119  1.00  0.00           H  
ATOM     91  C2'   G     3     375.082 342.146 295.356  1.00  0.00           C  
ATOM     92  H2'   G     3     375.931 342.677 295.706  1.00  0.00           H  
ATOM     93  O2'   G     3     375.520 341.225 294.364  1.00  0.00           O  
ATOM     94 HO2'   G     3     376.497 341.257 294.286  1.00  0.00           H  
ATOM     95  O3'   G     3     374.282 340.404 297.101  1.00  0.00           O  
ATOM     96  P     C     4     374.827 340.414 298.618  1.00  0.00           P  
ATOM     97  OP1   C     4     374.564 339.084 299.222  1.00  0.00           O  
ATOM     98  OP2   C     4     374.292 341.624 299.328  1.00  0.00           O  
ATOM     99  O5'   C     4     376.394 340.617 298.273  1.00  0.00           O  
ATOM    100  C5'   C     4     377.151 339.871 297.352  1.00  0.00           C  
ATOM    101  H5'   C     4     376.548 339.459 296.546  1.00  0.00           H  
ATOM    102 H5''   C     4     377.527 339.087 297.972  1.00  0.00           H  
ATOM    103  C4'   C     4     378.363 340.616 296.741  1.00  0.00           C  
ATOM    104  H4'   C     4     379.029 339.909 296.236  1.00  0.00           H  
ATOM    105  O4'   C     4     378.051 341.678 295.844  1.00  0.00           O  
ATOM    106  C1'   C     4     378.617 342.855 296.398  1.00  0.00           C  
ATOM    107  H1'   C     4     378.991 343.509 295.628  1.00  0.00           H  
ATOM    108  N1    C     4     377.757 343.645 297.346  1.00  0.00           N  
ATOM    109  C6    C     4     376.492 343.391 297.798  1.00  0.00           C  
ATOM    110  H6    C     4     376.007 342.522 297.524  1.00  0.00           H  
ATOM    111  C5    C     4     375.769 344.262 298.516  1.00  0.00           C  
ATOM    112  H5    C     4     374.765 344.054 298.789  1.00  0.00           H  
ATOM    113  C4    C     4     376.477 345.408 298.908  1.00  0.00           C  
ATOM    114  N4    C     4     375.986 346.316 299.687  1.00  0.00           N  
ATOM    115  H41   C     4     376.742 346.903 300.108  1.00  0.00           H  
ATOM    116  H42   C     4     375.026 346.541 299.751  1.00  0.00           H  
ATOM    117  N3    C     4     377.678 345.615 298.616  1.00  0.00           N  
ATOM    118  C2    C     4     378.338 344.808 297.792  1.00  0.00           C  
ATOM    119  O2    C     4     379.434 345.159 297.386  1.00  0.00           O  
ATOM    120  C3'   C     4     379.152 341.299 297.838  1.00  0.00           C  
ATOM    121  H3'   C     4     378.479 341.858 298.468  1.00  0.00           H  
ATOM    122  C2'   C     4     379.840 342.428 297.200  1.00  0.00           C  
ATOM    123  H2'   C     4     380.025 343.087 298.029  1.00  0.00           H  
ATOM    124  O2'   C     4     381.001 342.154 296.428  1.00  0.00           O  
ATOM    125 HO2'   C     4     381.775 342.034 297.018  1.00  0.00           H  
ATOM    126  O3'   C     4     379.918 340.519 298.660  1.00  0.00           O  
ATOM    127  P     C     5     379.172 340.230 300.078  1.00  0.00           P  
ATOM    128  OP1   C     5     379.021 338.751 300.096  1.00  0.00           O  
ATOM    129  OP2   C     5     377.980 341.084 300.402  1.00  0.00           O  
ATOM    130  O5'   C     5     380.200 340.753 301.166  1.00  0.00           O  
ATOM    131  C5'   C     5     381.238 341.561 300.968  1.00  0.00           C  
ATOM    132  H5'   C     5     380.805 342.242 300.250  1.00  0.00           H  
ATOM    133 H5''   C     5     381.925 341.077 300.296  1.00  0.00           H  
ATOM    134  C4'   C     5     382.047 342.131 302.241  1.00  0.00           C  
ATOM    135  H4'   C     5     383.077 341.837 302.178  1.00  0.00           H  
ATOM    136  O4'   C     5     382.307 342.959 301.288  1.00  0.00           O  
ATOM    137  C1'   C     5     381.806 343.993 301.905  1.00  0.00           C  
ATOM    138  H1'   C     5     382.060 344.896 301.452  1.00  0.00           H  
ATOM    139  N1    C     5     380.239 343.960 301.961  1.00  0.00           N  
ATOM    140  C6    C     5     379.229 343.688 301.058  1.00  0.00           C  
ATOM    141  H6    C     5     379.427 343.492 300.023  1.00  0.00           H  
ATOM    142  C5    C     5     377.940 343.881 301.418  1.00  0.00           C  
ATOM    143  H5    C     5     377.205 343.884 300.680  1.00  0.00           H  
ATOM    144  C4    C     5     377.692 344.323 302.727  1.00  0.00           C  
ATOM    145  N4    C     5     377.175 345.460 302.599  1.00  0.00           N  
ATOM    146  H41   C     5     377.903 346.070 303.023  1.00  0.00           H  
ATOM    147  H42   C     5     377.459 345.732 301.640  1.00  0.00           H  
ATOM    148  N3    C     5     378.603 344.624 303.572  1.00  0.00           N  
ATOM    149  C2    C     5     379.807 344.828 302.874  1.00  0.00           C  
ATOM    150  O2    C     5     380.575 345.721 302.943  1.00  0.00           O  
ATOM    151  C3'   C     5     382.035 343.007 303.671  1.00  0.00           C  
ATOM    152  H3'   C     5     382.757 342.347 304.151  1.00  0.00           H  
ATOM    153  C2'   C     5     382.795 344.106 303.144  1.00  0.00           C  
ATOM    154  H2'   C     5     382.660 345.136 303.386  1.00  0.00           H  
ATOM    155  O2'   C     5     384.181 343.741 303.474  1.00  0.00           O  
ATOM    156 HO2'   C     5     384.702 344.369 302.905  1.00  0.00           H  
ATOM    157  O3'   C     5     381.151 343.657 304.706  1.00  0.00           O  
ATOM    158  P     C     6     381.397 345.273 305.530  1.00  0.00           P  
ATOM    159  OP1   C     6     382.844 345.789 305.498  1.00  0.00           O  
ATOM    160  OP2   C     6     380.890 345.201 306.952  1.00  0.00           O  
ATOM    161  O5'   C     6     380.071 346.362 305.637  1.00  0.00           O  
ATOM    162  C5'   C     6     379.678 347.276 304.658  1.00  0.00           C  
ATOM    163  H5'   C     6     378.906 347.897 305.039  1.00  0.00           H  
ATOM    164 H5''   C     6     379.105 346.796 303.930  1.00  0.00           H  
ATOM    165  C4'   C     6     380.574 348.123 303.798  1.00  0.00           C  
ATOM    166  H4'   C     6     380.118 349.027 304.074  1.00  0.00           H  
ATOM    167  O4'   C     6     381.955 347.886 303.985  1.00  0.00           O  
ATOM    168  C1'   C     6     382.549 348.835 303.238  1.00  0.00           C  
ATOM    169  H1'   C     6     382.492 349.626 303.903  1.00  0.00           H  
ATOM    170  N1    C     6     383.986 348.769 303.372  1.00  0.00           N  
ATOM    171  C6    C     6     384.987 348.452 302.520  1.00  0.00           C  
ATOM    172  H6    C     6     384.893 348.313 301.471  1.00  0.00           H  
ATOM    173  C5    C     6     386.125 348.041 303.046  1.00  0.00           C  
ATOM    174  H5    C     6     386.832 347.712 302.357  1.00  0.00           H  
ATOM    175  C4    C     6     385.906 347.519 304.426  1.00  0.00           C  
ATOM    176  N4    C     6     386.397 346.510 305.081  1.00  0.00           N  
ATOM    177  H41   C     6     386.480 346.946 306.004  1.00  0.00           H  
ATOM    178  H42   C     6     387.339 346.406 304.836  1.00  0.00           H  
ATOM    179  N3    C     6     384.993 347.869 305.301  1.00  0.00           N  
ATOM    180  C2    C     6     384.323 348.881 304.762  1.00  0.00           C  
ATOM    181  O2    C     6     384.017 349.788 305.554  1.00  0.00           O  
ATOM    182  C3'   C     6     380.524 348.276 302.265  1.00  0.00           C  
ATOM    183  H3'   C     6     381.061 347.482 301.804  1.00  0.00           H  
ATOM    184  C2'   C     6     381.560 349.297 302.155  1.00  0.00           C  
ATOM    185  H2'   C     6     382.036 349.138 301.189  1.00  0.00           H  
ATOM    186  O2'   C     6     380.641 350.434 302.338  1.00  0.00           O  
ATOM    187 HO2'   C     6     380.809 351.060 301.633  1.00  0.00           H  
ATOM    188  O3'   C     6     379.385 348.736 301.519  1.00  0.00           O  
ATOM    189  P     A     7     378.188 347.882 301.668  1.00  0.00           P  
ATOM    190  OP1   A     7     376.865 348.253 301.023  1.00  0.00           O  
ATOM    191  OP2   A     7     377.701 348.056 303.117  1.00  0.00           O  
ATOM    192  O5'   A     7     378.913 346.530 300.941  1.00  0.00           O  
ATOM    193  C5'   A     7     380.165 346.299 300.118  1.00  0.00           C  
ATOM    194  H5'   A     7     379.990 345.404 299.594  1.00  0.00           H  
ATOM    195 H5''   A     7     380.738 345.931 300.878  1.00  0.00           H  
ATOM    196  C4'   A     7     381.454 346.974 299.423  1.00  0.00           C  
ATOM    197  H4'   A     7     381.505 348.013 299.771  1.00  0.00           H  
ATOM    198  O4'   A     7     381.854 346.769 297.963  1.00  0.00           O  
ATOM    199  C1'   A     7     382.444 345.417 297.596  1.00  0.00           C  
ATOM    200  H1'   A     7     381.515 344.960 297.366  1.00  0.00           H  
ATOM    201  N9    A     7     383.226 344.571 296.451  1.00  0.00           N  
ATOM    202  C8    A     7     382.432 344.405 295.420  1.00  0.00           C  
ATOM    203  H8    A     7     381.350 344.334 295.458  1.00  0.00           H  
ATOM    204  N7    A     7     383.011 344.820 294.390  1.00  0.00           N  
ATOM    205  C5    A     7     384.232 345.458 294.764  1.00  0.00           C  
ATOM    206  C6    A     7     385.600 346.606 294.355  1.00  0.00           C  
ATOM    207  N6    A     7     385.737 347.493 293.419  1.00  0.00           N  
ATOM    208  H61   A     7     385.387 348.399 293.664  1.00  0.00           H  
ATOM    209  H62   A     7     386.622 347.452 292.972  1.00  0.00           H  
ATOM    210  N1    A     7     387.139 346.344 294.971  1.00  0.00           N  
ATOM    211  C2    A     7     387.330 345.011 295.866  1.00  0.00           C  
ATOM    212  H2    A     7     387.675 345.463 296.786  1.00  0.00           H  
ATOM    213  N3    A     7     386.159 343.861 296.187  1.00  0.00           N  
ATOM    214  C4    A     7     384.539 344.225 295.730  1.00  0.00           C  
ATOM    215  C3'   A     7     382.745 346.318 299.918  1.00  0.00           C  
ATOM    216  H3'   A     7     383.518 346.939 299.572  1.00  0.00           H  
ATOM    217  C2'   A     7     382.644 345.058 298.967  1.00  0.00           C  
ATOM    218  H2'   A     7     383.590 344.761 299.003  1.00  0.00           H  
ATOM    219  O2'   A     7     381.847 343.912 299.066  1.00  0.00           O  
ATOM    220 HO2'   A     7     382.139 343.587 299.943  1.00  0.00           H  
ATOM    221  O3'   A     7     383.561 346.430 301.093  1.00  0.00           O  
ATOM    222  P     C     8     385.033 345.534 301.162  1.00  0.00           P  
ATOM    223  OP1   C     8     384.116 344.490 300.951  1.00  0.00           O  
ATOM    224  OP2   C     8     385.711 345.490 302.517  1.00  0.00           O  
ATOM    225  O5'   C     8     385.954 344.405 300.508  1.00  0.00           O  
ATOM    226  C5'   C     8     385.930 343.052 300.818  1.00  0.00           C  
ATOM    227  H5'   C     8     386.922 342.821 300.907  1.00  0.00           H  
ATOM    228 H5''   C     8     385.383 342.900 301.748  1.00  0.00           H  
ATOM    229  C4'   C     8     385.452 342.068 299.836  1.00  0.00           C  
ATOM    230  H4'   C     8     386.243 341.804 299.153  1.00  0.00           H  
ATOM    231  O4'   C     8     385.166 340.957 300.686  1.00  0.00           O  
ATOM    232  C1'   C     8     384.288 340.103 300.112  1.00  0.00           C  
ATOM    233  H1'   C     8     384.855 339.247 299.739  1.00  0.00           H  
ATOM    234  N1    C     8     383.342 339.553 301.235  1.00  0.00           N  
ATOM    235  C6    C     8     382.236 338.804 301.057  1.00  0.00           C  
ATOM    236  H6    C     8     382.045 338.424 300.078  1.00  0.00           H  
ATOM    237  C5    C     8     381.285 338.630 302.030  1.00  0.00           C  
ATOM    238  H5    C     8     380.537 338.079 301.572  1.00  0.00           H  
ATOM    239  C4    C     8     380.983 339.402 303.360  1.00  0.00           C  
ATOM    240  N4    C     8     379.147 339.234 305.086  1.00  0.00           N  
ATOM    241  H41   C     8     379.136 340.091 305.603  1.00  0.00           H  
ATOM    242  H42   C     8     378.286 338.919 304.695  1.00  0.00           H  
ATOM    243  N3    C     8     382.392 339.698 303.471  1.00  0.00           N  
ATOM    244  C2    C     8     383.486 339.742 302.623  1.00  0.00           C  
ATOM    245  O2    C     8     384.600 339.883 303.140  1.00  0.00           O  
ATOM    246  C3'   C     8     384.337 342.680 299.004  1.00  0.00           C  
ATOM    247  H3'   C     8     384.144 342.565 297.929  1.00  0.00           H  
ATOM    248  C2'   C     8     383.994 341.071 298.872  1.00  0.00           C  
ATOM    249  H2'   C     8     382.951 340.967 298.572  1.00  0.00           H  
ATOM    250  O2'   C     8     384.771 340.442 297.826  1.00  0.00           O  
ATOM    251 HO2'   C     8     384.402 339.582 297.525  1.00  0.00           H  
ATOM    252  O3'   C     8     385.203 343.732 298.320  1.00  0.00           O  
ATOM    253  P     U     9     385.576 345.664 298.139  1.00  0.00           P  
ATOM    254  OP1   U     9     386.906 346.195 298.672  1.00  0.00           O  
ATOM    255  OP2   U     9     384.637 346.807 297.917  1.00  0.00           O  
ATOM    256  O5'   U     9     385.520 346.003 296.434  1.00  0.00           O  
ATOM    257  C5'   U     9     386.162 344.445 293.998  1.00  0.00           C  
ATOM    258  H5'   U     9     386.389 343.391 294.139  1.00  0.00           H  
ATOM    259 H5''   U     9     387.178 344.682 293.662  1.00  0.00           H  
ATOM    260  C4'   U     9     385.914 344.371 292.484  1.00  0.00           C  
ATOM    261  H4'   U     9     386.270 343.382 292.209  1.00  0.00           H  
ATOM    262  O4'   U     9     384.511 344.381 292.412  1.00  0.00           O  
ATOM    263  C1'   U     9     384.067 345.680 292.010  1.00  0.00           C  
ATOM    264  H1'   U     9     383.474 345.039 291.513  1.00  0.00           H  
ATOM    265  N1    U     9     382.713 346.854 292.446  1.00  0.00           N  
ATOM    266  C6    U     9     381.781 346.749 293.468  1.00  0.00           C  
ATOM    267  H6    U     9     382.202 346.980 294.424  1.00  0.00           H  
ATOM    268  C5    U     9     380.520 347.184 293.444  1.00  0.00           C  
ATOM    269  H5    U     9     379.874 346.944 294.164  1.00  0.00           H  
ATOM    270  C4    U     9     380.296 348.569 293.002  1.00  0.00           C  
ATOM    271  O4    U     9     379.377 349.343 293.329  1.00  0.00           O  
ATOM    272  N3    U     9     381.349 349.003 292.265  1.00  0.00           N  
ATOM    273  H3    U     9     382.029 349.578 292.778  1.00  0.00           H  
ATOM    274  C2    U     9     381.954 347.967 291.676  1.00  0.00           C  
ATOM    275  O2    U     9     381.367 348.093 290.588  1.00  0.00           O  
ATOM    276  C3'   U     9     386.681 345.308 291.473  1.00  0.00           C  
ATOM    277  H3'   U     9     386.863 346.007 292.212  1.00  0.00           H  
ATOM    278  C2'   U     9     385.309 345.533 290.907  1.00  0.00           C  
ATOM    279  H2'   U     9     385.546 346.385 290.338  1.00  0.00           H  
ATOM    280  O2'   U     9     385.195 344.561 289.849  1.00  0.00           O  
ATOM    281 HO2'   U     9     385.911 344.862 289.256  1.00  0.00           H  
ATOM    282  O3'   U     9     387.839 345.134 290.357  1.00  0.00           O  
ATOM    283  P     G    10     389.375 346.118 289.724  1.00  0.00           P  
ATOM    284  OP1   G    10     389.359 345.708 288.267  1.00  0.00           O  
ATOM    285  OP2   G    10     390.604 345.456 290.291  1.00  0.00           O  
ATOM    286  O5'   G    10     389.880 347.865 289.394  1.00  0.00           O  
ATOM    287  C5'   G    10     389.641 349.234 290.031  1.00  0.00           C  
ATOM    288  H5'   G    10     390.581 349.729 290.197  1.00  0.00           H  
ATOM    289 H5''   G    10     389.261 349.203 291.045  1.00  0.00           H  
ATOM    290  C4'   G    10     388.798 350.359 289.303  1.00  0.00           C  
ATOM    291  H4'   G    10     388.221 349.721 288.733  1.00  0.00           H  
ATOM    292  O4'   G    10     387.848 351.125 289.959  1.00  0.00           O  
ATOM    293  C1'   G    10     387.026 351.635 288.857  1.00  0.00           C  
ATOM    294  H1'   G    10     386.409 350.793 288.717  1.00  0.00           H  
ATOM    295  N9    G    10     386.002 352.542 289.567  1.00  0.00           N  
ATOM    296  C8    G    10     386.143 352.771 290.929  1.00  0.00           C  
ATOM    297  H8    G    10     387.118 352.777 291.358  1.00  0.00           H  
ATOM    298  N7    G    10     385.149 352.629 291.729  1.00  0.00           N  
ATOM    299  C5    G    10     384.182 352.847 290.817  1.00  0.00           C  
ATOM    300  C6    G    10     382.818 353.184 291.144  1.00  0.00           C  
ATOM    301  O6    G    10     382.169 353.210 292.218  1.00  0.00           O  
ATOM    302  N1    G    10     382.150 353.577 290.119  1.00  0.00           N  
ATOM    303  H1    G    10     381.514 354.286 290.341  1.00  0.00           H  
ATOM    304  C2    G    10     382.721 353.719 288.953  1.00  0.00           C  
ATOM    305  N2    G    10     381.692 354.335 288.426  1.00  0.00           N  
ATOM    306  H21   G    10     381.682 355.146 289.004  1.00  0.00           H  
ATOM    307  H22   G    10     380.970 353.712 288.757  1.00  0.00           H  
ATOM    308  N3    G    10     383.757 352.986 288.366  1.00  0.00           N  
ATOM    309  C4    G    10     384.587 352.707 289.458  1.00  0.00           C  
ATOM    310  C3'   G    10     389.118 351.557 288.397  1.00  0.00           C  
ATOM    311  H3'   G    10     389.051 352.412 289.078  1.00  0.00           H  
ATOM    312  C2'   G    10     387.911 351.758 287.393  1.00  0.00           C  
ATOM    313  H2'   G    10     387.902 352.809 287.278  1.00  0.00           H  
ATOM    314  O2'   G    10     387.433 350.339 284.884  1.00  0.00           O  
ATOM    315 HO2'   G    10     386.694 350.760 284.391  1.00  0.00           H  
ATOM    316  O3'   G    10     390.331 351.885 287.854  1.00  0.00           O  
ATOM    317  P     U    11     390.200 353.501 287.264  1.00  0.00           P  
ATOM    318  OP1   U    11     391.607 353.269 286.715  1.00  0.00           O  
ATOM    319  OP2   U    11     389.630 354.393 288.358  1.00  0.00           O  
ATOM    320  O5'   U    11     389.655 354.357 285.878  1.00  0.00           O  
ATOM    321  C5'   U    11     388.358 354.954 285.746  1.00  0.00           C  
ATOM    322  H5'   U    11     387.894 354.628 284.837  1.00  0.00           H  
ATOM    323 H5''   U    11     388.590 356.001 285.603  1.00  0.00           H  
ATOM    324  C4'   U    11     387.177 355.186 286.676  1.00  0.00           C  
ATOM    325  H4'   U    11     387.619 355.826 287.395  1.00  0.00           H  
ATOM    326  O4'   U    11     386.280 354.469 287.523  1.00  0.00           O  
ATOM    327  C1'   U    11     385.239 355.497 287.606  1.00  0.00           C  
ATOM    328  H1'   U    11     384.467 355.186 286.952  1.00  0.00           H  
ATOM    329  N1    U    11     384.302 355.802 288.604  1.00  0.00           N  
ATOM    330  C6    U    11     384.530 355.430 289.818  1.00  0.00           C  
ATOM    331  H6    U    11     385.250 354.780 290.063  1.00  0.00           H  
ATOM    332  C5    U    11     383.702 355.643 290.738  1.00  0.00           C  
ATOM    333  H5    U    11     383.878 355.172 291.641  1.00  0.00           H  
ATOM    334  C4    U    11     382.493 356.279 290.500  1.00  0.00           C  
ATOM    335  O4    U    11     381.587 356.141 291.330  1.00  0.00           O  
ATOM    336  N3    U    11     382.299 356.888 289.265  1.00  0.00           N  
ATOM    337  H3    U    11     382.370 357.898 289.296  1.00  0.00           H  
ATOM    338  C2    U    11     383.121 356.465 288.222  1.00  0.00           C  
ATOM    339  O2    U    11     382.695 356.465 287.021  1.00  0.00           O  
ATOM    340  C3'   U    11     386.188 355.970 285.794  1.00  0.00           C  
ATOM    341  H3'   U    11     385.473 355.191 285.529  1.00  0.00           H  
ATOM    342  C2'   U    11     385.605 356.795 286.932  1.00  0.00           C  
ATOM    343  H2'   U    11     384.693 357.213 286.561  1.00  0.00           H  
ATOM    344  O2'   U    11     386.438 357.723 287.645  1.00  0.00           O  
ATOM    345 HO2'   U    11     386.143 357.699 288.547  1.00  0.00           H  
ATOM    346  O3'   U    11     386.066 356.278 284.414  1.00  0.00           O  
ATOM    347  P     U    12     386.878 357.512 283.772  1.00  0.00           P  
ATOM    348  OP1   U    12     386.056 357.923 282.579  1.00  0.00           O  
ATOM    349  OP2   U    12     388.235 356.934 283.488  1.00  0.00           O  
ATOM    350  O5'   U    12     386.920 358.785 284.849  1.00  0.00           O  
ATOM    351  C5'   U    12     385.762 359.598 285.040  1.00  0.00           C  
ATOM    352  H5'   U    12     384.898 359.104 284.618  1.00  0.00           H  
ATOM    353 H5''   U    12     385.856 360.528 284.473  1.00  0.00           H  
ATOM    354  C4'   U    12     385.291 360.093 286.408  1.00  0.00           C  
ATOM    355  H4'   U    12     384.674 360.797 285.868  1.00  0.00           H  
ATOM    356  O4'   U    12     384.350 359.286 287.315  1.00  0.00           O  
ATOM    357  C1'   U    12     383.954 360.028 288.541  1.00  0.00           C  
ATOM    358  H1'   U    12     382.880 360.147 288.505  1.00  0.00           H  
ATOM    359  N1    U    12     383.948 359.836 290.082  1.00  0.00           N  
ATOM    360  C6    U    12     384.565 358.149 289.966  1.00  0.00           C  
ATOM    361  H6    U    12     384.593 357.884 289.000  1.00  0.00           H  
ATOM    362  C5    U    12     385.884 357.486 290.877  1.00  0.00           C  
ATOM    363  H5    U    12     386.307 356.989 290.108  1.00  0.00           H  
ATOM    364  C4    U    12     386.868 358.623 292.377  1.00  0.00           C  
ATOM    365  O4    U    12     387.432 358.295 293.446  1.00  0.00           O  
ATOM    366  N3    U    12     386.269 360.480 292.562  1.00  0.00           N  
ATOM    367  H3    U    12     386.994 361.079 292.896  1.00  0.00           H  
ATOM    368  C2    U    12     384.720 361.085 291.485  1.00  0.00           C  
ATOM    369  O2    U    12     384.171 362.077 291.900  1.00  0.00           O  
ATOM    370  C3'   U    12     386.177 361.048 287.281  1.00  0.00           C  
ATOM    371  H3'   U    12     386.735 360.327 287.846  1.00  0.00           H  
ATOM    372  C2'   U    12     384.836 361.128 288.097  1.00  0.00           C  
ATOM    373  H2'   U    12     385.153 361.360 289.074  1.00  0.00           H  
ATOM    374  O2'   U    12     383.692 361.713 287.508  1.00  0.00           O  
ATOM    375 HO2'   U    12     383.718 362.484 288.166  1.00  0.00           H  
ATOM    376  O3'   U    12     387.257 362.106 286.810  1.00  0.00           O  
ATOM    377  P     A    13     388.216 363.843 287.405  1.00  0.00           P  
ATOM    378  OP1   A    13     389.477 363.650 286.550  1.00  0.00           O  
ATOM    379  OP2   A    13     388.830 363.968 288.813  1.00  0.00           O  
ATOM    380  O5'   A    13     387.579 365.719 287.003  1.00  0.00           O  
ATOM    381  C5'   A    13     386.777 367.110 287.302  1.00  0.00           C  
ATOM    382  H5'   A    13     386.000 366.796 286.652  1.00  0.00           H  
ATOM    383 H5''   A    13     386.956 367.793 286.514  1.00  0.00           H  
ATOM    384  C4'   A    13     386.039 368.150 288.555  1.00  0.00           C  
ATOM    385  H4'   A    13     385.475 368.777 287.975  1.00  0.00           H  
ATOM    386  O4'   A    13     385.132 367.796 289.692  1.00  0.00           O  
ATOM    387  C1'   A    13     384.473 368.536 290.811  1.00  0.00           C  
ATOM    388  H1'   A    13     383.518 368.958 290.554  1.00  0.00           H  
ATOM    389  N9    A    13     384.389 367.665 292.002  1.00  0.00           N  
ATOM    390  C8    A    13     385.325 366.792 291.881  1.00  0.00           C  
ATOM    391  H8    A    13     386.187 367.050 291.378  1.00  0.00           H  
ATOM    392  N7    A    13     385.313 365.802 292.597  1.00  0.00           N  
ATOM    393  C5    A    13     384.453 366.122 293.531  1.00  0.00           C  
ATOM    394  C6    A    13     384.441 365.474 294.754  1.00  0.00           C  
ATOM    395  N6    A    13     385.044 364.249 294.794  1.00  0.00           N  
ATOM    396  H61   A    13     385.187 364.209 295.777  1.00  0.00           H  
ATOM    397  H62   A    13     384.326 363.562 294.837  1.00  0.00           H  
ATOM    398  N1    A    13     383.992 366.236 295.787  1.00  0.00           N  
ATOM    399  C2    A    13     383.369 367.344 295.528  1.00  0.00           C  
ATOM    400  H2    A    13     382.844 367.787 296.385  1.00  0.00           H  
ATOM    401  N3    A    13     383.229 367.898 294.334  1.00  0.00           N  
ATOM    402  C4    A    13     383.913 367.346 293.321  1.00  0.00           C  
ATOM    403  C3'   A    13     386.561 368.917 289.730  1.00  0.00           C  
ATOM    404  H3'   A    13     387.039 368.313 290.470  1.00  0.00           H  
ATOM    405  C2'   A    13     385.520 369.456 290.725  1.00  0.00           C  
ATOM    406  H2'   A    13     385.922 369.373 291.631  1.00  0.00           H  
ATOM    407  O2'   A    13     384.856 370.580 290.814  1.00  0.00           O  
ATOM    408 HO2'   A    13     385.567 371.131 291.189  1.00  0.00           H  
ATOM    409  O3'   A    13     387.504 369.590 289.139  1.00  0.00           O  
ATOM    410  P     G    14     388.971 369.571 289.791  1.00  0.00           P  
ATOM    411  OP1   G    14     389.951 370.377 288.838  1.00  0.00           O  
ATOM    412  OP2   G    14     389.176 368.066 290.136  1.00  0.00           O  
ATOM    413  O5'   G    14     388.918 370.332 291.118  1.00  0.00           O  
ATOM    414  C5'   G    14     388.845 371.660 291.150  1.00  0.00           C  
ATOM    415  H5'   G    14     388.678 372.134 290.262  1.00  0.00           H  
ATOM    416 H5''   G    14     389.769 371.958 291.222  1.00  0.00           H  
ATOM    417  C4'   G    14     387.959 372.183 292.186  1.00  0.00           C  
ATOM    418  H4'   G    14     387.375 372.894 291.746  1.00  0.00           H  
ATOM    419  O4'   G    14     387.062 371.130 292.143  1.00  0.00           O  
ATOM    420  C1'   G    14     386.487 370.995 293.290  1.00  0.00           C  
ATOM    421  H1'   G    14     385.490 371.200 293.104  1.00  0.00           H  
ATOM    422  N9    G    14     386.581 369.632 293.805  1.00  0.00           N  
ATOM    423  C8    G    14     387.161 368.621 293.135  1.00  0.00           C  
ATOM    424  H8    G    14     387.681 368.850 292.219  1.00  0.00           H  
ATOM    425  N7    G    14     387.074 367.480 293.629  1.00  0.00           N  
ATOM    426  C5    G    14     386.460 367.606 294.845  1.00  0.00           C  
ATOM    427  C6    G    14     386.614 366.513 296.269  1.00  0.00           C  
ATOM    428  O6    G    14     386.880 365.325 296.448  1.00  0.00           O  
ATOM    429  N1    G    14     387.175 367.220 297.645  1.00  0.00           N  
ATOM    430  H1    G    14     387.129 366.747 298.514  1.00  0.00           H  
ATOM    431  C2    G    14     387.687 368.739 297.637  1.00  0.00           C  
ATOM    432  N2    G    14     387.966 368.737 298.771  1.00  0.00           N  
ATOM    433  H21   G    14     387.254 368.332 299.344  1.00  0.00           H  
ATOM    434  H22   G    14     388.263 369.637 299.174  1.00  0.00           H  
ATOM    435  N3    G    14     387.541 369.766 296.408  1.00  0.00           N  
ATOM    436  C4    G    14     386.917 369.162 295.006  1.00  0.00           C  
ATOM    437  C3'   G    14     388.424 372.844 293.520  1.00  0.00           C  
ATOM    438  H3'   G    14     389.283 372.467 293.276  1.00  0.00           H  
ATOM    439  C2'   G    14     387.124 372.108 293.971  1.00  0.00           C  
ATOM    440  H2'   G    14     387.141 371.576 294.882  1.00  0.00           H  
ATOM    441  O2'   G    14     386.124 372.997 293.765  1.00  0.00           O  
ATOM    442 HO2'   G    14     385.660 372.953 294.633  1.00  0.00           H  
ATOM    443  O3'   G    14     389.294 374.026 293.902  1.00  0.00           O  
ATOM    444  P     C    15     390.420 374.407 295.142  1.00  0.00           P  
ATOM    445  OP1   C    15     391.152 375.777 294.874  1.00  0.00           O  
ATOM    446  OP2   C    15     390.910 373.088 295.213  1.00  0.00           O  
ATOM    447  O5'   C    15     391.962 374.769 295.522  1.00  0.00           O  
ATOM    448  C5'   C    15     392.926 374.223 296.375  1.00  0.00           C  
ATOM    449  H5'   C    15     393.238 373.260 296.144  1.00  0.00           H  
ATOM    450 H5''   C    15     393.596 374.774 295.765  1.00  0.00           H  
ATOM    451  C4'   C    15     393.312 374.607 297.820  1.00  0.00           C  
ATOM    452  H4'   C    15     393.105 375.367 297.249  1.00  0.00           H  
ATOM    453  O4'   C    15     392.432 373.564 298.236  1.00  0.00           O  
ATOM    454  C1'   C    15     391.050 373.776 298.070  1.00  0.00           C  
ATOM    455  H1'   C    15     390.518 373.561 297.193  1.00  0.00           H  
ATOM    456  N1    C    15     390.778 372.259 298.233  1.00  0.00           N  
ATOM    457  C6    C    15     391.458 371.638 297.279  1.00  0.00           C  
ATOM    458  H6    C    15     392.121 372.053 296.648  1.00  0.00           H  
ATOM    459  C5    C    15     391.315 370.426 296.946  1.00  0.00           C  
ATOM    460  H5    C    15     391.882 369.961 296.251  1.00  0.00           H  
ATOM    461  C4    C    15     390.238 369.801 297.339  1.00  0.00           C  
ATOM    462  N4    C    15     390.473 368.656 297.206  1.00  0.00           N  
ATOM    463  H41   C    15     389.733 368.167 296.714  1.00  0.00           H  
ATOM    464  H42   C    15     390.863 368.278 297.999  1.00  0.00           H  
ATOM    465  N3    C    15     390.104 370.091 298.519  1.00  0.00           N  
ATOM    466  C2    C    15     389.818 371.346 298.664  1.00  0.00           C  
ATOM    467  O2    C    15     388.663 371.235 298.559  1.00  0.00           O  
ATOM    468  C3'   C    15     393.090 375.922 298.795  1.00  0.00           C  
ATOM    469  H3'   C    15     393.273 374.986 299.398  1.00  0.00           H  
ATOM    470  C2'   C    15     390.269 376.977 299.285  1.00  0.00           C  
ATOM    471  H2'   C    15     389.819 376.858 300.230  1.00  0.00           H  
ATOM    472  O2'   C    15     389.512 378.026 298.935  1.00  0.00           O  
ATOM    473 HO2'   C    15     389.326 378.011 299.884  1.00  0.00           H  
ATOM    474  O3'   C    15     394.041 375.553 299.783  1.00  0.00           O  
ATOM    475  P     C    16     394.576 376.309 301.152  1.00  0.00           P  
ATOM    476  OP1   C    16     393.836 376.902 302.215  1.00  0.00           O  
ATOM    477  OP2   C    16     395.352 377.305 300.236  1.00  0.00           O  
ATOM    478  O5'   C    16     395.014 375.238 302.545  1.00  0.00           O  
ATOM    479  C5'   C    16     394.487 375.079 303.811  1.00  0.00           C  
ATOM    480  H5'   C    16     393.458 374.887 303.560  1.00  0.00           H  
ATOM    481 H5''   C    16     394.636 376.045 304.242  1.00  0.00           H  
ATOM    482  C4'   C    16     394.936 373.983 304.827  1.00  0.00           C  
ATOM    483  H4'   C    16     396.000 373.737 304.740  1.00  0.00           H  
ATOM    484  O4'   C    16     394.189 373.091 304.102  1.00  0.00           O  
ATOM    485  C1'   C    16     393.839 372.114 304.986  1.00  0.00           C  
ATOM    486  H1'   C    16     392.838 372.346 305.075  1.00  0.00           H  
ATOM    487  N1    C    16     393.963 370.878 304.344  1.00  0.00           N  
ATOM    488  C6    C    16     394.112 370.794 303.073  1.00  0.00           C  
ATOM    489  H6    C    16     394.791 371.421 302.594  1.00  0.00           H  
ATOM    490  C5    C    16     393.919 369.640 302.572  1.00  0.00           C  
ATOM    491  H5    C    16     394.609 369.387 301.923  1.00  0.00           H  
ATOM    492  C4    C    16     393.099 368.742 303.096  1.00  0.00           C  
ATOM    493  N4    C    16     392.981 367.698 302.413  1.00  0.00           N  
ATOM    494  H41   C    16     392.758 366.884 302.939  1.00  0.00           H  
ATOM    495  H42   C    16     393.033 367.837 301.419  1.00  0.00           H  
ATOM    496  N3    C    16     393.176 368.706 304.335  1.00  0.00           N  
ATOM    497  C2    C    16     393.742 369.727 304.972  1.00  0.00           C  
ATOM    498  O2    C    16     394.133 369.602 306.058  1.00  0.00           O  
ATOM    499  C3'   C    16     394.415 373.652 306.321  1.00  0.00           C  
ATOM    500  H3'   C    16     393.325 373.798 306.285  1.00  0.00           H  
ATOM    501  C2'   C    16     394.483 372.172 306.383  1.00  0.00           C  
ATOM    502  H2'   C    16     393.817 371.782 307.161  1.00  0.00           H  
ATOM    503  O2'   C    16     395.739 371.611 306.497  1.00  0.00           O  
ATOM    504 HO2'   C    16     395.440 370.729 306.269  1.00  0.00           H  
ATOM    505  O3'   C    16     394.845 374.194 307.593  1.00  0.00           O  
ATOM    506  P     A    17     395.781 373.376 308.793  1.00  0.00           P  
ATOM    507  OP1   A    17     395.021 373.611 310.164  1.00  0.00           O  
ATOM    508  OP2   A    17     397.033 374.168 308.356  1.00  0.00           O  
ATOM    509  O5'   A    17     396.550 371.799 309.036  1.00  0.00           O  
ATOM    510  C5'   A    17     395.703 370.782 309.412  1.00  0.00           C  
ATOM    511  H5'   A    17     394.722 371.090 309.053  1.00  0.00           H  
ATOM    512 H5''   A    17     395.592 370.777 310.494  1.00  0.00           H  
ATOM    513  C4'   A    17     395.907 369.310 309.005  1.00  0.00           C  
ATOM    514  H4'   A    17     395.069 369.068 309.566  1.00  0.00           H  
ATOM    515  O4'   A    17     395.754 368.776 307.661  1.00  0.00           O  
ATOM    516  C1'   A    17     395.484 367.359 307.568  1.00  0.00           C  
ATOM    517  H1'   A    17     394.510 367.072 307.598  1.00  0.00           H  
ATOM    518  N9    A    17     395.622 366.570 306.188  1.00  0.00           N  
ATOM    519  C8    A    17     395.333 367.235 305.148  1.00  0.00           C  
ATOM    520  H8    A    17     395.275 368.221 305.220  1.00  0.00           H  
ATOM    521  N7    A    17     395.365 366.780 303.982  1.00  0.00           N  
ATOM    522  C5    A    17     395.800 365.574 304.146  1.00  0.00           C  
ATOM    523  C6    A    17     396.453 364.731 303.257  1.00  0.00           C  
ATOM    524  N6    A    17     396.236 364.734 301.996  1.00  0.00           N  
ATOM    525  H61   A    17     396.733 363.936 301.661  1.00  0.00           H  
ATOM    526  H62   A    17     395.253 364.734 301.813  1.00  0.00           H  
ATOM    527  N1    A    17     397.429 363.940 303.638  1.00  0.00           N  
ATOM    528  C2    A    17     397.203 363.556 304.865  1.00  0.00           C  
ATOM    529  H2    A    17     397.667 362.685 305.321  1.00  0.00           H  
ATOM    530  N3    A    17     396.407 364.178 305.641  1.00  0.00           N  
ATOM    531  C4    A    17     395.874 365.342 305.426  1.00  0.00           C  
ATOM    532  C3'   A    17     396.855 368.357 309.610  1.00  0.00           C  
ATOM    533  H3'   A    17     397.668 368.428 308.910  1.00  0.00           H  
ATOM    534  C2'   A    17     395.946 367.168 309.037  1.00  0.00           C  
ATOM    535  H2'   A    17     396.562 366.412 309.211  1.00  0.00           H  
ATOM    536  O2'   A    17     394.804 366.653 309.467  1.00  0.00           O  
ATOM    537 HO2'   A    17     394.899 365.710 309.246  1.00  0.00           H  
ATOM    538  O3'   A    17     397.581 368.499 310.875  1.00  0.00           O  
ATOM    539  P     G    18     399.424 368.576 310.712  1.00  0.00           P  
ATOM    540  OP1   G    18     399.160 368.709 312.260  1.00  0.00           O  
ATOM    541  OP2   G    18     399.505 369.857 309.783  1.00  0.00           O  
ATOM    542  O5'   G    18     401.124 367.364 310.412  1.00  0.00           O  
ATOM    543  C5'   G    18     401.633 365.891 309.776  1.00  0.00           C  
ATOM    544  H5'   G    18     401.544 364.963 310.332  1.00  0.00           H  
ATOM    545 H5''   G    18     401.023 365.583 310.628  1.00  0.00           H  
ATOM    546  C4'   G    18     402.177 364.804 308.363  1.00  0.00           C  
ATOM    547  H4'   G    18     401.625 363.994 308.820  1.00  0.00           H  
ATOM    548  O4'   G    18     401.547 364.754 307.057  1.00  0.00           O  
ATOM    549  C1'   G    18     401.757 363.753 306.061  1.00  0.00           C  
ATOM    550  H1'   G    18     400.862 363.161 305.952  1.00  0.00           H  
ATOM    551  N9    G    18     402.439 364.177 304.729  1.00  0.00           N  
ATOM    552  C8    G    18     403.242 365.212 304.767  1.00  0.00           C  
ATOM    553  H8    G    18     403.415 365.618 305.686  1.00  0.00           H  
ATOM    554  N7    G    18     403.962 365.482 303.789  1.00  0.00           N  
ATOM    555  C5    G    18     403.588 364.652 302.815  1.00  0.00           C  
ATOM    556  C6    G    18     404.151 364.406 301.462  1.00  0.00           C  
ATOM    557  O6    G    18     405.290 364.403 300.923  1.00  0.00           O  
ATOM    558  N1    G    18     403.238 364.055 300.579  1.00  0.00           N  
ATOM    559  H1    G    18     402.627 364.842 300.400  1.00  0.00           H  
ATOM    560  C2    G    18     402.480 363.097 301.084  1.00  0.00           C  
ATOM    561  N2    G    18     402.699 362.251 300.033  1.00  0.00           N  
ATOM    562  H21   G    18     401.724 362.023 299.869  1.00  0.00           H  
ATOM    563  H22   G    18     402.718 361.483 300.671  1.00  0.00           H  
ATOM    564  N3    G    18     402.100 362.940 302.441  1.00  0.00           N  
ATOM    565  C4    G    18     402.559 363.871 303.303  1.00  0.00           C  
ATOM    566  C3'   G    18     403.579 364.023 307.631  1.00  0.00           C  
ATOM    567  H3'   G    18     403.719 365.008 307.304  1.00  0.00           H  
ATOM    568  C2'   G    18     402.603 363.103 307.064  1.00  0.00           C  
ATOM    569  H2'   G    18     402.663 362.498 306.217  1.00  0.00           H  
ATOM    570  O2'   G    18     403.216 361.958 307.356  1.00  0.00           O  
ATOM    571 HO2'   G    18     402.552 361.274 307.559  1.00  0.00           H  
ATOM    572  O3'   G    18     404.468 363.659 306.314  1.00  0.00           O  
ATOM    573  P     G    19     404.452 362.348 304.738  1.00  0.00           P  
ATOM    574  OP1   G    19     404.736 362.368 303.217  1.00  0.00           O  
ATOM    575  OP2   G    19     404.171 360.872 304.957  1.00  0.00           O  
ATOM    576  O5'   G    19     405.852 362.754 304.078  1.00  0.00           O  
ATOM    577  C5'   G    19     406.431 363.799 304.642  1.00  0.00           C  
ATOM    578  H5'   G    19     405.762 364.559 304.955  1.00  0.00           H  
ATOM    579 H5''   G    19     407.124 364.307 304.009  1.00  0.00           H  
ATOM    580  C4'   G    19     406.986 363.005 305.761  1.00  0.00           C  
ATOM    581  H4'   G    19     406.838 363.823 306.404  1.00  0.00           H  
ATOM    582  O4'   G    19     406.495 361.925 306.564  1.00  0.00           O  
ATOM    583  C1'   G    19     407.376 360.856 306.581  1.00  0.00           C  
ATOM    584  H1'   G    19     407.585 360.597 307.582  1.00  0.00           H  
ATOM    585  N9    G    19     406.939 359.539 306.192  1.00  0.00           N  
ATOM    586  C8    G    19     405.661 359.138 306.203  1.00  0.00           C  
ATOM    587  H8    G    19     404.918 359.830 306.539  1.00  0.00           H  
ATOM    588  N7    G    19     405.468 358.015 305.588  1.00  0.00           N  
ATOM    589  C5    G    19     406.608 357.430 306.067  1.00  0.00           C  
ATOM    590  C6    G    19     406.770 356.065 306.405  1.00  0.00           C  
ATOM    591  O6    G    19     406.180 355.112 305.945  1.00  0.00           O  
ATOM    592  N1    G    19     407.642 355.849 307.438  1.00  0.00           N  
ATOM    593  H1    G    19     407.591 354.957 307.889  1.00  0.00           H  
ATOM    594  C2    G    19     408.360 356.863 307.987  1.00  0.00           C  
ATOM    595  N2    G    19     408.953 356.582 309.116  1.00  0.00           N  
ATOM    596  H21   G    19     408.838 355.687 309.561  1.00  0.00           H  
ATOM    597  H22   G    19     409.356 357.357 309.619  1.00  0.00           H  
ATOM    598  N3    G    19     408.427 358.121 307.547  1.00  0.00           N  
ATOM    599  C4    G    19     407.463 358.357 306.615  1.00  0.00           C  
ATOM    600  C3'   G    19     408.248 362.545 305.070  1.00  0.00           C  
ATOM    601  H3'   G    19     407.857 361.976 304.227  1.00  0.00           H  
ATOM    602  C2'   G    19     408.609 361.338 305.916  1.00  0.00           C  
ATOM    603  H2'   G    19     408.763 360.568 305.208  1.00  0.00           H  
ATOM    604  O2'   G    19     409.555 361.490 306.933  1.00  0.00           O  
ATOM    605 HO2'   G    19     408.978 361.515 307.715  1.00  0.00           H  
ATOM    606  O3'   G    19     409.190 363.479 304.476  1.00  0.00           O  
ATOM    607  P     U    20     409.329 363.497 302.812  1.00  0.00           P  
ATOM    608  OP1   U    20     410.445 364.434 302.386  1.00  0.00           O  
ATOM    609  OP2   U    20     408.087 363.370 301.953  1.00  0.00           O  
ATOM    610  O5'   U    20     409.913 362.019 302.933  1.00  0.00           O  
ATOM    611  C5'   U    20     410.972 361.689 303.794  1.00  0.00           C  
ATOM    612  H5'   U    20     410.834 362.012 304.822  1.00  0.00           H  
ATOM    613 H5''   U    20     411.850 362.198 303.404  1.00  0.00           H  
ATOM    614  C4'   U    20     411.135 360.175 303.818  1.00  0.00           C  
ATOM    615  H4'   U    20     412.177 360.014 304.088  1.00  0.00           H  
ATOM    616  O4'   U    20     410.377 359.363 304.712  1.00  0.00           O  
ATOM    617  C1'   U    20     409.861 358.275 303.977  1.00  0.00           C  
ATOM    618  H1'   U    20     409.990 357.384 304.588  1.00  0.00           H  
ATOM    619  N1    U    20     408.428 358.301 303.569  1.00  0.00           N  
ATOM    620  C6    U    20     407.815 359.414 303.069  1.00  0.00           C  
ATOM    621  H6    U    20     408.261 360.369 303.247  1.00  0.00           H  
ATOM    622  C5    U    20     406.703 359.313 302.320  1.00  0.00           C  
ATOM    623  H5    U    20     406.257 360.194 301.906  1.00  0.00           H  
ATOM    624  C4    U    20     406.081 358.030 302.062  1.00  0.00           C  
ATOM    625  O4    U    20     405.145 357.808 301.301  1.00  0.00           O  
ATOM    626  N3    U    20     406.687 356.968 302.675  1.00  0.00           N  
ATOM    627  H3    U    20     406.286 356.066 302.510  1.00  0.00           H  
ATOM    628  C2    U    20     407.840 357.044 303.394  1.00  0.00           C  
ATOM    629  O2    U    20     408.345 355.993 303.790  1.00  0.00           O  
ATOM    630  C3'   U    20     410.901 359.692 302.395  1.00  0.00           C  
ATOM    631  H3'   U    20     409.943 360.005 301.971  1.00  0.00           H  
ATOM    632  C2'   U    20     410.736 358.204 302.721  1.00  0.00           C  
ATOM    633  H2'   U    20     410.177 357.704 301.937  1.00  0.00           H  
ATOM    634  O2'   U    20     411.948 357.543 303.061  1.00  0.00           O  
ATOM    635 HO2'   U    20     411.777 356.623 303.340  1.00  0.00           H  
ATOM    636  O3'   U    20     411.991 360.302 301.708  1.00  0.00           O  
ATOM    637  P     C    21     411.809 361.145 300.318  1.00  0.00           P  
ATOM    638  OP1   C    21     413.063 361.906 300.028  1.00  0.00           O  
ATOM    639  OP2   C    21     410.487 361.800 300.122  1.00  0.00           O  
ATOM    640  O5'   C    21     411.765 359.851 299.420  1.00  0.00           O  
ATOM    641  C5'   C    21     412.742 358.851 299.588  1.00  0.00           C  
ATOM    642  H5'   C    21     412.985 358.660 300.635  1.00  0.00           H  
ATOM    643 H5''   C    21     413.654 359.141 299.074  1.00  0.00           H  
ATOM    644  C4'   C    21     412.181 357.549 299.077  1.00  0.00           C  
ATOM    645  H4'   C    21     413.016 356.857 298.989  1.00  0.00           H  
ATOM    646  O4'   C    21     411.208 357.003 299.962  1.00  0.00           O  
ATOM    647  C1'   C    21     410.373 356.175 299.186  1.00  0.00           C  
ATOM    648  H1'   C    21     410.428 355.137 299.528  1.00  0.00           H  
ATOM    649  N1    C    21     408.952 356.592 299.172  1.00  0.00           N  
ATOM    650  C6    C    21     408.473 357.842 299.474  1.00  0.00           C  
ATOM    651  H6    C    21     409.134 358.601 299.879  1.00  0.00           H  
ATOM    652  C5    C    21     407.172 358.119 299.214  1.00  0.00           C  
ATOM    653  H5    C    21     406.776 359.093 299.426  1.00  0.00           H  
ATOM    654  C4    C    21     406.334 357.034 298.731  1.00  0.00           C  
ATOM    655  N4    C    21     405.077 357.204 298.392  1.00  0.00           N  
ATOM    656  H41   C    21     404.560 356.356 298.148  1.00  0.00           H  
ATOM    657  H42   C    21     404.605 357.825 299.006  1.00  0.00           H  
ATOM    658  N3    C    21     406.807 355.849 298.480  1.00  0.00           N  
ATOM    659  C2    C    21     408.102 355.643 298.612  1.00  0.00           C  
ATOM    660  O2    C    21     408.528 354.563 298.200  1.00  0.00           O  
ATOM    661  C3'   C    21     411.460 357.675 297.739  1.00  0.00           C  
ATOM    662  H3'   C    21     410.631 358.381 297.836  1.00  0.00           H  
ATOM    663  C2'   C    21     410.883 356.263 297.744  1.00  0.00           C  
ATOM    664  H2'   C    21     410.061 356.184 297.055  1.00  0.00           H  
ATOM    665  O2'   C    21     411.854 355.243 297.514  1.00  0.00           O  
ATOM    666 HO2'   C    21     411.429 354.390 297.302  1.00  0.00           H  
ATOM    667  O3'   C    21     412.283 358.050 296.645  1.00  0.00           O  
ATOM    668  P     A    22     411.618 358.600 295.280  1.00  0.00           P  
ATOM    669  OP1   A    22     412.713 359.144 294.427  1.00  0.00           O  
ATOM    670  OP2   A    22     410.470 359.486 295.622  1.00  0.00           O  
ATOM    671  O5'   A    22     411.000 357.286 294.560  1.00  0.00           O  
ATOM    672  C5'   A    22     411.829 356.208 294.153  1.00  0.00           C  
ATOM    673  H5'   A    22     412.382 355.820 295.011  1.00  0.00           H  
ATOM    674 H5''   A    22     412.544 356.562 293.409  1.00  0.00           H  
ATOM    675  C4'   A    22     411.040 355.045 293.540  1.00  0.00           C  
ATOM    676  H4'   A    22     411.749 354.315 293.149  1.00  0.00           H  
ATOM    677  O4'   A    22     410.252 354.370 294.507  1.00  0.00           O  
ATOM    678  C1'   A    22     409.025 354.089 293.890  1.00  0.00           C  
ATOM    679  H1'   A    22     408.668 353.074 294.087  1.00  0.00           H  
ATOM    680  N9    A    22     408.041 355.041 294.380  1.00  0.00           N  
ATOM    681  C8    A    22     408.115 356.125 295.215  1.00  0.00           C  
ATOM    682  H8    A    22     409.042 356.534 295.545  1.00  0.00           H  
ATOM    683  N7    A    22     406.973 356.628 295.572  1.00  0.00           N  
ATOM    684  C5    A    22     406.117 355.819 294.857  1.00  0.00           C  
ATOM    685  C6    A    22     404.736 355.686 294.744  1.00  0.00           C  
ATOM    686  N6    A    22     403.906 356.151 295.598  1.00  0.00           N  
ATOM    687  H61   A    22     403.137 355.480 295.556  1.00  0.00           H  
ATOM    688  H62   A    22     404.296 355.973 296.516  1.00  0.00           H  
ATOM    689  N1    A    22     404.159 354.841 293.929  1.00  0.00           N  
ATOM    690  C2    A    22     404.904 354.016 293.276  1.00  0.00           C  
ATOM    691  H2    A    22     404.381 353.264 292.690  1.00  0.00           H  
ATOM    692  N3    A    22     406.213 353.915 293.307  1.00  0.00           N  
ATOM    693  C4    A    22     406.746 354.889 294.097  1.00  0.00           C  
ATOM    694  C3'   A    22     410.148 355.463 292.367  1.00  0.00           C  
ATOM    695  H3'   A    22     409.615 356.391 292.588  1.00  0.00           H  
ATOM    696  C2'   A    22     409.148 354.310 292.387  1.00  0.00           C  
ATOM    697  H2'   A    22     408.200 354.622 291.980  1.00  0.00           H  
ATOM    698  O2'   A    22     409.573 353.103 291.769  1.00  0.00           O  
ATOM    699 HO2'   A    22     408.840 352.695 291.260  1.00  0.00           H  
ATOM    700  O3'   A    22     410.936 355.545 291.194  1.00  0.00           O  
ATOM    701  P     U    23     410.795 356.734 290.125  1.00  0.00           P  
ATOM    702  OP1   U    23     412.105 356.890 289.440  1.00  0.00           O  
ATOM    703  OP2   U    23     410.165 357.909 290.786  1.00  0.00           O  
ATOM    704  O5'   U    23     409.725 356.177 289.066  1.00  0.00           O  
ATOM    705  C5'   U    23     409.796 354.889 288.469  1.00  0.00           C  
ATOM    706  H5'   U    23     410.300 354.176 289.123  1.00  0.00           H  
ATOM    707 H5''   U    23     410.348 354.967 287.531  1.00  0.00           H  
ATOM    708  C4'   U    23     408.386 354.349 288.162  1.00  0.00           C  
ATOM    709  H4'   U    23     408.459 353.565 287.405  1.00  0.00           H  
ATOM    710  O4'   U    23     407.699 353.807 289.288  1.00  0.00           O  
ATOM    711  C1'   U    23     406.335 354.194 289.180  1.00  0.00           C  
ATOM    712  H1'   U    23     405.681 353.332 289.354  1.00  0.00           H  
ATOM    713  N1    U    23     406.051 355.259 290.178  1.00  0.00           N  
ATOM    714  C6    U    23     407.002 356.100 290.663  1.00  0.00           C  
ATOM    715  H6    U    23     408.003 355.960 290.350  1.00  0.00           H  
ATOM    716  C5    U    23     406.734 356.992 291.623  1.00  0.00           C  
ATOM    717  H5    U    23     407.518 357.595 292.044  1.00  0.00           H  
ATOM    718  C4    U    23     405.403 357.122 292.135  1.00  0.00           C  
ATOM    719  O4    U    23     405.152 357.825 293.101  1.00  0.00           O  
ATOM    720  N3    U    23     404.451 356.414 291.450  1.00  0.00           N  
ATOM    721  H3    U    23     403.518 356.422 291.803  1.00  0.00           H  
ATOM    722  C2    U    23     404.774 355.339 290.686  1.00  0.00           C  
ATOM    723  O2    U    23     403.988 354.430 290.578  1.00  0.00           O  
ATOM    724  C3'   U    23     407.484 355.450 287.611  1.00  0.00           C  
ATOM    725  H3'   U    23     407.471 356.288 288.303  1.00  0.00           H  
ATOM    726  C2'   U    23     406.116 354.766 287.770  1.00  0.00           C  
ATOM    727  H2'   U    23     405.325 355.509 287.779  1.00  0.00           H  
ATOM    728  O2'   U    23     405.864 353.717 286.829  1.00  0.00           O  
ATOM    729 HO2'   U    23     405.017 353.239 286.961  1.00  0.00           H  
ATOM    730  O3'   U    23     407.968 355.962 286.377  1.00  0.00           O  
ATOM    731  P     C    24     407.312 357.279 285.728  1.00  0.00           P  
ATOM    732  OP1   C    24     408.344 358.190 285.173  1.00  0.00           O  
ATOM    733  OP2   C    24     406.291 357.841 286.665  1.00  0.00           O  
ATOM    734  O5'   C    24     406.706 356.422 284.490  1.00  0.00           O  
ATOM    735  C5'   C    24     406.104 356.858 283.251  1.00  0.00           C  
ATOM    736  H5'   C    24     406.426 356.146 282.494  1.00  0.00           H  
ATOM    737 H5''   C    24     406.423 357.833 282.935  1.00  0.00           H  
ATOM    738  C4'   C    24     404.581 356.729 283.311  1.00  0.00           C  
ATOM    739  H4'   C    24     404.195 357.535 283.903  1.00  0.00           H  
ATOM    740  O4'   C    24     404.567 355.480 283.965  1.00  0.00           O  
ATOM    741  C1'   C    24     403.280 355.133 284.084  1.00  0.00           C  
ATOM    742  H1'   C    24     403.188 354.045 284.110  1.00  0.00           H  
ATOM    743  N1    C    24     402.901 355.629 285.364  1.00  0.00           N  
ATOM    744  C6    C    24     403.560 356.888 286.259  1.00  0.00           C  
ATOM    745  H6    C    24     404.325 357.461 285.784  1.00  0.00           H  
ATOM    746  C5    C    24     403.042 357.500 287.618  1.00  0.00           C  
ATOM    747  H5    C    24     403.473 358.391 287.988  1.00  0.00           H  
ATOM    748  C4    C    24     401.596 356.847 288.370  1.00  0.00           C  
ATOM    749  N4    C    24     401.161 357.819 289.205  1.00  0.00           N  
ATOM    750  H41   C    24     400.213 358.048 288.957  1.00  0.00           H  
ATOM    751  H42   C    24     401.214 357.831 290.199  1.00  0.00           H  
ATOM    752  N3    C    24     400.734 355.010 286.951  1.00  0.00           N  
ATOM    753  C2    C    24     401.554 354.748 285.675  1.00  0.00           C  
ATOM    754  O2    C    24     401.112 353.861 284.931  1.00  0.00           O  
ATOM    755  C3'   C    24     403.587 356.411 282.154  1.00  0.00           C  
ATOM    756  H3'   C    24     404.058 355.661 281.517  1.00  0.00           H  
ATOM    757  C2'   C    24     402.456 355.680 282.920  1.00  0.00           C  
ATOM    758  H2'   C    24     402.113 354.828 282.336  1.00  0.00           H  
ATOM    759  O2'   C    24     401.251 356.393 283.239  1.00  0.00           O  
ATOM    760 HO2'   C    24     401.356 357.021 283.996  1.00  0.00           H  
ATOM    761  O3'   C    24     402.853 357.329 281.362  1.00  0.00           O  
ATOM    762  P     C    25     403.355 358.739 280.758  1.00  0.00           P  
ATOM    763  OP1   C    25     403.780 358.469 279.352  1.00  0.00           O  
ATOM    764  OP2   C    25     404.354 359.333 281.714  1.00  0.00           O  
ATOM    765  O5'   C    25     401.929 359.625 280.707  1.00  0.00           O  
ATOM    766  C5'   C    25     400.675 359.030 280.302  1.00  0.00           C  
ATOM    767  H5'   C    25     400.801 357.954 280.195  1.00  0.00           H  
ATOM    768 H5''   C    25     400.421 359.423 279.322  1.00  0.00           H  
ATOM    769  C4'   C    25     399.393 359.179 281.169  1.00  0.00           C  
ATOM    770  H4'   C    25     398.663 358.485 280.756  1.00  0.00           H  
ATOM    771  O4'   C    25     399.551 358.798 282.566  1.00  0.00           O  
ATOM    772  C1'   C    25     399.332 359.974 283.353  1.00  0.00           C  
ATOM    773  H1'   C    25     398.697 359.912 284.206  1.00  0.00           H  
ATOM    774  N1    C    25     400.676 360.597 283.963  1.00  0.00           N  
ATOM    775  C6    C    25     401.814 359.933 283.634  1.00  0.00           C  
ATOM    776  H6    C    25     401.799 359.270 282.826  1.00  0.00           H  
ATOM    777  C5    C    25     402.911 359.864 284.378  1.00  0.00           C  
ATOM    778  H5    C    25     403.696 359.329 284.017  1.00  0.00           H  
ATOM    779  C4    C    25     402.911 360.441 285.688  1.00  0.00           C  
ATOM    780  N4    C    25     403.931 360.715 286.520  1.00  0.00           N  
ATOM    781  H41   C    25     403.530 361.170 287.348  1.00  0.00           H  
ATOM    782  H42   C    25     404.420 361.460 286.057  1.00  0.00           H  
ATOM    783  N3    C    25     401.858 360.928 286.192  1.00  0.00           N  
ATOM    784  C2    C    25     400.864 361.220 285.315  1.00  0.00           C  
ATOM    785  O2    C    25     400.380 362.188 285.910  1.00  0.00           O  
ATOM    786  C3'   C    25     398.694 360.551 281.046  1.00  0.00           C  
ATOM    787  H3'   C    25     399.464 361.286 281.081  1.00  0.00           H  
ATOM    788  C2'   C    25     398.108 360.422 282.442  1.00  0.00           C  
ATOM    789  H2'   C    25     397.609 361.319 282.702  1.00  0.00           H  
ATOM    790  O2'   C    25     396.961 359.618 282.630  1.00  0.00           O  
ATOM    791 HO2'   C    25     396.699 360.042 283.442  1.00  0.00           H  
ATOM    792  O3'   C    25     397.712 360.830 279.994  1.00  0.00           O  
ATOM    793  P     A    26     397.688 362.244 279.058  1.00  0.00           P  
ATOM    794  OP1   A    26     396.382 362.188 278.322  1.00  0.00           O  
ATOM    795  OP2   A    26     398.894 362.221 278.162  1.00  0.00           O  
ATOM    796  O5'   A    26     397.613 363.695 279.876  1.00  0.00           O  
ATOM    797  C5'   A    26     396.641 363.874 280.891  1.00  0.00           C  
ATOM    798  H5'   A    26     396.831 363.004 281.513  1.00  0.00           H  
ATOM    799 H5''   A    26     395.633 363.787 280.518  1.00  0.00           H  
ATOM    800  C4'   A    26     396.637 365.061 281.860  1.00  0.00           C  
ATOM    801  H4'   A    26     395.674 365.093 282.374  1.00  0.00           H  
ATOM    802  O4'   A    26     397.677 364.775 282.749  1.00  0.00           O  
ATOM    803  C1'   A    26     397.822 365.447 283.961  1.00  0.00           C  
ATOM    804  H1'   A    26     397.036 365.106 284.610  1.00  0.00           H  
ATOM    805  N9    A    26     399.236 365.648 284.641  1.00  0.00           N  
ATOM    806  C8    A    26     400.336 364.808 284.602  1.00  0.00           C  
ATOM    807  H8    A    26     400.405 363.784 284.369  1.00  0.00           H  
ATOM    808  N7    A    26     401.494 365.219 284.820  1.00  0.00           N  
ATOM    809  C5    A    26     401.235 366.469 285.165  1.00  0.00           C  
ATOM    810  C6    A    26     402.149 367.387 285.656  1.00  0.00           C  
ATOM    811  N6    A    26     403.422 367.071 285.475  1.00  0.00           N  
ATOM    812  H61   A    26     404.085 367.456 286.099  1.00  0.00           H  
ATOM    813  H62   A    26     403.517 366.217 284.966  1.00  0.00           H  
ATOM    814  N1    A    26     401.719 368.424 286.383  1.00  0.00           N  
ATOM    815  C2    A    26     400.461 368.705 286.270  1.00  0.00           C  
ATOM    816  H2    A    26     400.233 369.691 286.682  1.00  0.00           H  
ATOM    817  N3    A    26     399.539 368.063 285.575  1.00  0.00           N  
ATOM    818  C4    A    26     399.905 366.798 285.169  1.00  0.00           C  
ATOM    819  C3'   A    26     397.048 366.422 281.440  1.00  0.00           C  
ATOM    820  H3'   A    26     397.948 366.229 280.875  1.00  0.00           H  
ATOM    821  C2'   A    26     397.396 366.546 283.130  1.00  0.00           C  
ATOM    822  H2'   A    26     398.393 366.724 283.085  1.00  0.00           H  
ATOM    823  O2'   A    26     397.259 367.540 284.126  1.00  0.00           O  
ATOM    824 HO2'   A    26     396.624 367.330 284.830  1.00  0.00           H  
ATOM    825  O3'   A    26     396.193 367.116 280.315  1.00  0.00           O  
ATOM    826  P     C    27     396.359 368.676 279.286  1.00  0.00           P  
ATOM    827  OP1   C    27     395.013 368.724 278.609  1.00  0.00           O  
ATOM    828  OP2   C    27     397.418 368.434 278.261  1.00  0.00           O  
ATOM    829  O5'   C    27     396.576 370.530 279.883  1.00  0.00           O  
ATOM    830  C5'   C    27     397.137 371.403 281.198  1.00  0.00           C  
ATOM    831  H5'   C    27     396.291 371.780 281.618  1.00  0.00           H  
ATOM    832 H5''   C    27     397.630 372.131 280.673  1.00  0.00           H  
ATOM    833  C4'   C    27     398.354 371.717 282.437  1.00  0.00           C  
ATOM    834  H4'   C    27     397.723 372.316 282.977  1.00  0.00           H  
ATOM    835  O4'   C    27     398.729 370.959 283.662  1.00  0.00           O  
ATOM    836  C1'   C    27     399.698 371.583 284.568  1.00  0.00           C  
ATOM    837  H1'   C    27     399.304 371.691 285.572  1.00  0.00           H  
ATOM    838  N1    C    27     401.049 371.099 284.857  1.00  0.00           N  
ATOM    839  C6    C    27     401.770 370.546 283.889  1.00  0.00           C  
ATOM    840  H6    C    27     401.332 370.449 282.924  1.00  0.00           H  
ATOM    841  C5    C    27     402.932 370.007 284.184  1.00  0.00           C  
ATOM    842  H5    C    27     403.365 369.371 283.478  1.00  0.00           H  
ATOM    843  C4    C    27     403.478 370.254 285.500  1.00  0.00           C  
ATOM    844  N4    C    27     404.482 369.463 285.740  1.00  0.00           N  
ATOM    845  H41   C    27     404.832 369.218 286.635  1.00  0.00           H  
ATOM    846  H42   C    27     404.554 368.779 285.017  1.00  0.00           H  
ATOM    847  N3    C    27     402.927 371.067 286.442  1.00  0.00           N  
ATOM    848  C2    C    27     401.683 371.489 286.060  1.00  0.00           C  
ATOM    849  O2    C    27     401.128 372.243 286.877  1.00  0.00           O  
ATOM    850  C3'   C    27     399.671 372.635 282.434  1.00  0.00           C  
ATOM    851  H3'   C    27     400.500 372.024 282.083  1.00  0.00           H  
ATOM    852  C2'   C    27     400.044 372.892 283.949  1.00  0.00           C  
ATOM    853  H2'   C    27     401.117 373.038 284.017  1.00  0.00           H  
ATOM    854  O2'   C    27     399.438 373.906 284.757  1.00  0.00           O  
ATOM    855 HO2'   C    27     399.690 373.803 285.697  1.00  0.00           H  
ATOM    856  O3'   C    27     399.782 373.867 281.695  1.00  0.00           O  
ATOM    857  P     A    28     401.241 374.581 281.508  1.00  0.00           P  
ATOM    858  OP1   A    28     401.058 375.816 280.688  1.00  0.00           O  
ATOM    859  OP2   A    28     402.145 373.512 280.985  1.00  0.00           O  
ATOM    860  O5'   A    28     401.897 375.033 282.944  1.00  0.00           O  
ATOM    861  C5'   A    28     401.406 376.079 283.793  1.00  0.00           C  
ATOM    862  H5'   A    28     400.347 375.985 284.001  1.00  0.00           H  
ATOM    863 H5''   A    28     401.504 377.032 283.271  1.00  0.00           H  
ATOM    864  C4'   A    28     402.182 376.189 285.140  1.00  0.00           C  
ATOM    865  H4'   A    28     401.788 377.034 285.710  1.00  0.00           H  
ATOM    866  O4'   A    28     402.264 375.053 286.022  1.00  0.00           O  
ATOM    867  C1'   A    28     403.629 374.915 286.446  1.00  0.00           C  
ATOM    868  H1'   A    28     403.730 374.755 287.519  1.00  0.00           H  
ATOM    869  N9    A    28     404.282 373.825 285.757  1.00  0.00           N  
ATOM    870  C8    A    28     403.864 373.244 284.609  1.00  0.00           C  
ATOM    871  H8    A    28     402.939 373.513 284.141  1.00  0.00           H  
ATOM    872  N7    A    28     404.674 372.359 284.147  1.00  0.00           N  
ATOM    873  C5    A    28     405.658 372.286 285.133  1.00  0.00           C  
ATOM    874  C6    A    28     406.778 371.444 285.415  1.00  0.00           C  
ATOM    875  N6    A    28     406.870 370.234 284.919  1.00  0.00           N  
ATOM    876  H61   A    28     406.084 369.737 285.311  1.00  0.00           H  
ATOM    877  H62   A    28     406.742 370.186 283.916  1.00  0.00           H  
ATOM    878  N1    A    28     407.712 371.758 286.336  1.00  0.00           N  
ATOM    879  C2    A    28     407.517 372.898 286.953  1.00  0.00           C  
ATOM    880  H2    A    28     408.256 373.107 287.723  1.00  0.00           H  
ATOM    881  N3    A    28     406.490 373.759 286.889  1.00  0.00           N  
ATOM    882  C4    A    28     405.547 373.337 285.991  1.00  0.00           C  
ATOM    883  C3'   A    28     403.609 376.519 284.762  1.00  0.00           C  
ATOM    884  H3'   A    28     403.934 375.822 283.987  1.00  0.00           H  
ATOM    885  C2'   A    28     404.414 376.134 286.000  1.00  0.00           C  
ATOM    886  H2'   A    28     405.404 375.853 285.652  1.00  0.00           H  
ATOM    887  O2'   A    28     404.454 377.008 287.120  1.00  0.00           O  
ATOM    888 HO2'   A    28     405.299 376.881 287.604  1.00  0.00           H  
ATOM    889  O3'   A    28     403.694 377.835 284.255  1.00  0.00           O  
ATOM    890  P     G    29     405.048 378.309 283.578  1.00  0.00           P  
ATOM    891  OP1   G    29     404.778 379.549 282.799  1.00  0.00           O  
ATOM    892  OP2   G    29     405.683 377.138 282.913  1.00  0.00           O  
ATOM    893  O5'   G    29     405.778 378.693 284.961  1.00  0.00           O  
ATOM    894  C5'   G    29     407.168 378.869 285.092  1.00  0.00           C  
ATOM    895  H5'   G    29     407.360 379.258 286.091  1.00  0.00           H  
ATOM    896 H5''   G    29     407.508 379.594 284.353  1.00  0.00           H  
ATOM    897  C4'   G    29     407.971 377.580 284.920  1.00  0.00           C  
ATOM    898  H4'   G    29     407.855 377.226 283.897  1.00  0.00           H  
ATOM    899  O4'   G    29     407.632 376.524 285.826  1.00  0.00           O  
ATOM    900  C1'   G    29     408.688 375.562 285.770  1.00  0.00           C  
ATOM    901  H1'   G    29     408.897 375.156 286.766  1.00  0.00           H  
ATOM    902  N9    G    29     408.397 374.446 284.822  1.00  0.00           N  
ATOM    903  C8    G    29     407.397 374.408 283.889  1.00  0.00           C  
ATOM    904  H8    G    29     406.633 375.172 283.846  1.00  0.00           H  
ATOM    905  N7    G    29     407.425 373.368 283.112  1.00  0.00           N  
ATOM    906  C5    G    29     408.509 372.642 283.609  1.00  0.00           C  
ATOM    907  C6    G    29     408.856 371.261 283.401  1.00  0.00           C  
ATOM    908  O6    G    29     408.256 370.432 282.741  1.00  0.00           O  
ATOM    909  N1    G    29     409.884 370.781 284.160  1.00  0.00           N  
ATOM    910  H1    G    29     410.015 369.801 284.198  1.00  0.00           H  
ATOM    911  C2    G    29     410.516 371.558 285.020  1.00  0.00           C  
ATOM    912  N2    G    29     411.562 370.933 285.499  1.00  0.00           N  
ATOM    913  H21   G    29     411.762 370.004 285.155  1.00  0.00           H  
ATOM    914  H22   G    29     412.194 371.417 286.117  1.00  0.00           H  
ATOM    915  N3    G    29     410.253 372.844 285.322  1.00  0.00           N  
ATOM    916  C4    G    29     409.188 373.327 284.588  1.00  0.00           C  
ATOM    917  C3'   G    29     409.451 377.808 285.251  1.00  0.00           C  
ATOM    918  H3'   G    29     409.467 378.138 286.292  1.00  0.00           H  
ATOM    919  C2'   G    29     409.891 376.345 285.237  1.00  0.00           C  
ATOM    920  H2'   G    29     410.776 376.175 285.857  1.00  0.00           H  
ATOM    921  O2'   G    29     410.064 375.953 283.895  1.00  0.00           O  
ATOM    922 HO2'   G    29     409.585 376.548 283.300  1.00  0.00           H  
ATOM    923  O3'   G    29     410.261 378.769 284.540  1.00  0.00           O  
ATOM    924  P     A    30     410.793 378.683 282.990  1.00  0.00           P  
ATOM    925  OP1   A    30     411.477 379.971 282.700  1.00  0.00           O  
ATOM    926  OP2   A    30     409.627 378.298 282.148  1.00  0.00           O  
ATOM    927  O5'   A    30     411.907 377.498 282.823  1.00  0.00           O  
ATOM    928  C5'   A    30     412.856 377.158 283.837  1.00  0.00           C  
ATOM    929  H5'   A    30     412.449 377.359 284.826  1.00  0.00           H  
ATOM    930 H5''   A    30     413.731 377.792 283.699  1.00  0.00           H  
ATOM    931  C4'   A    30     413.320 375.675 283.811  1.00  0.00           C  
ATOM    932  H4'   A    30     414.147 375.564 284.515  1.00  0.00           H  
ATOM    933  O4'   A    30     412.358 374.657 284.122  1.00  0.00           O  
ATOM    934  C1'   A    30     412.414 373.585 283.179  1.00  0.00           C  
ATOM    935  H1'   A    30     412.423 372.637 283.714  1.00  0.00           H  
ATOM    936  N9    A    30     411.340 373.487 282.151  1.00  0.00           N  
ATOM    937  C8    A    30     410.583 374.469 281.566  1.00  0.00           C  
ATOM    938  H8    A    30     410.793 375.521 281.706  1.00  0.00           H  
ATOM    939  N7    A    30     409.558 374.033 280.884  1.00  0.00           N  
ATOM    940  C5    A    30     409.733 372.649 280.923  1.00  0.00           C  
ATOM    941  C6    A    30     409.004 371.530 280.406  1.00  0.00           C  
ATOM    942  N6    A    30     407.746 371.630 279.984  1.00  0.00           N  
ATOM    943  H61   A    30     407.366 370.808 279.493  1.00  0.00           H  
ATOM    944  H62   A    30     407.289 372.519 279.982  1.00  0.00           H  
ATOM    945  N1    A    30     409.507 370.285 280.428  1.00  0.00           N  
ATOM    946  C2    A    30     410.646 370.146 281.079  1.00  0.00           C  
ATOM    947  H2    A    30     411.053 369.133 281.068  1.00  0.00           H  
ATOM    948  N3    A    30     411.418 371.053 281.703  1.00  0.00           N  
ATOM    949  C4    A    30     410.890 372.314 281.578  1.00  0.00           C  
ATOM    950  C3'   A    30     413.852 375.317 282.446  1.00  0.00           C  
ATOM    951  H3'   A    30     413.154 375.661 281.682  1.00  0.00           H  
ATOM    952  C2'   A    30     413.739 373.793 282.508  1.00  0.00           C  
ATOM    953  H2'   A    30     413.660 373.428 281.498  1.00  0.00           H  
ATOM    954  O2'   A    30     414.679 373.100 283.339  1.00  0.00           O  
ATOM    955 HO2'   A    30     414.798 372.182 283.020  1.00  0.00           H  
ATOM    956  O3'   A    30     415.137 375.883 282.236  1.00  0.00           O  
ATOM    957  P     C    31     415.659 376.126 280.741  1.00  0.00           P  
ATOM    958  OP1   C    31     417.030 376.706 280.793  1.00  0.00           O  
ATOM    959  OP2   C    31     414.600 376.830 279.966  1.00  0.00           O  
ATOM    960  O5'   C    31     415.712 374.601 280.238  1.00  0.00           O  
ATOM    961  C5'   C    31     416.577 373.647 280.843  1.00  0.00           C  
ATOM    962  H5'   C    31     416.658 373.805 281.915  1.00  0.00           H  
ATOM    963 H5''   C    31     417.575 373.803 280.420  1.00  0.00           H  
ATOM    964  C4'   C    31     416.149 372.182 280.580  1.00  0.00           C  
ATOM    965  H4'   C    31     416.928 371.503 280.928  1.00  0.00           H  
ATOM    966  O4'   C    31     414.852 371.690 280.975  1.00  0.00           O  
ATOM    967  C1'   C    31     414.191 370.988 279.923  1.00  0.00           C  
ATOM    968  H1'   C    31     413.875 369.998 280.247  1.00  0.00           H  
ATOM    969  N1    C    31     413.021 371.653 279.237  1.00  0.00           N  
ATOM    970  C6    C    31     412.872 373.007 279.090  1.00  0.00           C  
ATOM    971  H6    C    31     413.660 373.674 279.398  1.00  0.00           H  
ATOM    972  C5    C    31     411.717 373.520 278.601  1.00  0.00           C  
ATOM    973  H5    C    31     411.583 374.590 278.536  1.00  0.00           H  
ATOM    974  C4    C    31     410.685 372.602 278.233  1.00  0.00           C  
ATOM    975  N4    C    31     409.481 373.019 277.888  1.00  0.00           N  
ATOM    976  H41   C    31     408.887 372.298 277.456  1.00  0.00           H  
ATOM    977  H42   C    31     409.250 373.999 277.879  1.00  0.00           H  
ATOM    978  N3    C    31     410.855 371.316 278.227  1.00  0.00           N  
ATOM    979  C2    C    31     411.996 370.808 278.739  1.00  0.00           C  
ATOM    980  O2    C    31     412.089 369.565 278.798  1.00  0.00           O  
ATOM    981  C3'   C    31     416.113 372.072 279.108  1.00  0.00           C  
ATOM    982  H3'   C    31     415.501 372.869 278.681  1.00  0.00           H  
ATOM    983  C2'   C    31     415.310 370.796 278.955  1.00  0.00           C  
ATOM    984  H2'   C    31     414.861 370.859 278.034  1.00  0.00           H  
ATOM    985  O2'   C    31     415.943 369.533 279.065  1.00  0.00           O  
ATOM    986 HO2'   C    31     415.962 369.112 278.177  1.00  0.00           H  
ATOM    987  O3'   C    31     417.413 372.132 278.591  1.00  0.00           O  
ATOM    988  P     A    32     417.538 372.668 277.126  1.00  0.00           P  
ATOM    989  OP1   A    32     418.964 372.529 276.720  1.00  0.00           O  
ATOM    990  OP2   A    32     416.845 373.990 277.000  1.00  0.00           O  
ATOM    991  O5'   A    32     416.603 371.474 276.515  1.00  0.00           O  
ATOM    992  C5'   A    32     415.325 371.809 276.010  1.00  0.00           C  
ATOM    993  H5'   A    32     415.436 372.529 275.277  1.00  0.00           H  
ATOM    994 H5''   A    32     414.770 372.387 276.748  1.00  0.00           H  
ATOM    995  C4'   A    32     414.497 370.606 275.550  1.00  0.00           C  
ATOM    996  H4'   A    32     415.052 369.705 275.788  1.00  0.00           H  
ATOM    997  O4'   A    32     413.491 370.643 276.513  1.00  0.00           O  
ATOM    998  C1'   A    32     412.410 369.989 276.011  1.00  0.00           C  
ATOM    999  H1'   A    32     411.840 369.396 276.696  1.00  0.00           H  
ATOM   1000  N9    A    32     411.481 370.893 275.557  1.00  0.00           N  
ATOM   1001  C8    A    32     411.659 372.226 275.426  1.00  0.00           C  
ATOM   1002  H8    A    32     412.643 372.688 275.440  1.00  0.00           H  
ATOM   1003  N7    A    32     410.553 372.869 275.354  1.00  0.00           N  
ATOM   1004  C5    A    32     409.633 371.807 275.406  1.00  0.00           C  
ATOM   1005  C6    A    32     408.289 371.769 275.032  1.00  0.00           C  
ATOM   1006  N6    A    32     407.675 372.887 274.763  1.00  0.00           N  
ATOM   1007  H61   A    32     407.081 372.718 273.938  1.00  0.00           H  
ATOM   1008  H62   A    32     408.250 373.699 274.708  1.00  0.00           H  
ATOM   1009  N1    A    32     407.578 370.722 274.710  1.00  0.00           N  
ATOM   1010  C2    A    32     408.336 369.631 274.694  1.00  0.00           C  
ATOM   1011  H2    A    32     407.825 368.747 274.255  1.00  0.00           H  
ATOM   1012  N3    A    32     409.611 369.379 275.042  1.00  0.00           N  
ATOM   1013  C4    A    32     410.178 370.564 275.454  1.00  0.00           C  
ATOM   1014  C3'   A    32     413.852 370.266 274.166  1.00  0.00           C  
ATOM   1015  H3'   A    32     413.145 371.046 274.019  1.00  0.00           H  
ATOM   1016  C2'   A    32     412.868 369.234 274.901  1.00  0.00           C  
ATOM   1017  H2'   A    32     412.013 368.991 274.340  1.00  0.00           H  
ATOM   1018  O2'   A    32     413.127 368.169 275.771  1.00  0.00           O  
ATOM   1019 HO2'   A    32     413.842 367.641 275.255  1.00  0.00           H  
ATOM   1020  O3'   A    32     414.365 370.393 272.628  1.00  0.00           O  
ATOM   1021  P     G    33     415.291 369.577 271.176  1.00  0.00           P  
ATOM   1022  OP1   G    33     416.453 368.573 271.332  1.00  0.00           O  
ATOM   1023  OP2   G    33     416.228 370.615 270.523  1.00  0.00           O  
ATOM   1024  O5'   G    33     414.085 368.836 270.077  1.00  0.00           O  
ATOM   1025  C5'   G    33     413.342 367.535 270.294  1.00  0.00           C  
ATOM   1026  H5'   G    33     414.081 367.014 270.852  1.00  0.00           H  
ATOM   1027 H5''   G    33     413.219 367.142 269.331  1.00  0.00           H  
ATOM   1028  C4'   G    33     411.879 366.919 270.857  1.00  0.00           C  
ATOM   1029  H4'   G    33     412.062 365.875 270.674  1.00  0.00           H  
ATOM   1030  O4'   G    33     410.887 367.055 272.082  1.00  0.00           O  
ATOM   1031  C1'   G    33     409.637 367.973 271.884  1.00  0.00           C  
ATOM   1032  H1'   G    33     408.736 367.486 272.256  1.00  0.00           H  
ATOM   1033  N9    G    33     409.285 369.526 272.213  1.00  0.00           N  
ATOM   1034  C8    G    33     410.057 370.560 272.757  1.00  0.00           C  
ATOM   1035  H8    G    33     410.876 370.358 273.363  1.00  0.00           H  
ATOM   1036  N7    G    33     409.818 371.811 272.719  1.00  0.00           N  
ATOM   1037  C5    G    33     408.571 371.707 272.260  1.00  0.00           C  
ATOM   1038  C6    G    33     407.708 372.830 272.053  1.00  0.00           C  
ATOM   1039  O6    G    33     407.837 374.029 272.333  1.00  0.00           O  
ATOM   1040  N1    G    33     406.671 372.559 271.348  1.00  0.00           N  
ATOM   1041  H1    G    33     406.274 373.311 270.838  1.00  0.00           H  
ATOM   1042  C2    G    33     406.509 371.322 270.902  1.00  0.00           C  
ATOM   1043  N2    G    33     405.567 371.611 270.037  1.00  0.00           N  
ATOM   1044  H21   G    33     405.608 372.515 269.624  1.00  0.00           H  
ATOM   1045  H22   G    33     405.574 370.923 269.307  1.00  0.00           H  
ATOM   1046  N3    G    33     406.987 370.122 271.449  1.00  0.00           N  
ATOM   1047  C4    G    33     408.168 370.381 272.023  1.00  0.00           C  
ATOM   1048  C3'   G    33     410.937 367.427 269.857  1.00  0.00           C  
ATOM   1049  H3'   G    33     411.286 368.379 269.787  1.00  0.00           H  
ATOM   1050  C2'   G    33     409.614 367.575 270.448  1.00  0.00           C  
ATOM   1051  H2'   G    33     409.351 368.349 269.763  1.00  0.00           H  
ATOM   1052  O2'   G    33     408.809 366.428 270.319  1.00  0.00           O  
ATOM   1053 HO2'   G    33     408.315 366.992 269.654  1.00  0.00           H  
ATOM   1054  O3'   G    33     410.747 367.078 268.575  1.00  0.00           O  
ATOM   1055  P     A    34     410.976 368.466 267.553  1.00  0.00           P  
ATOM   1056  OP1   A    34     411.326 367.288 266.585  1.00  0.00           O  
ATOM   1057  OP2   A    34     412.269 369.169 267.890  1.00  0.00           O  
ATOM   1058  O5'   A    34     409.618 369.831 267.334  1.00  0.00           O  
ATOM   1059  C5'   A    34     409.274 371.297 266.975  1.00  0.00           C  
ATOM   1060  H5'   A    34     408.574 371.464 267.758  1.00  0.00           H  
ATOM   1061 H5''   A    34     409.025 370.572 266.284  1.00  0.00           H  
ATOM   1062  C4'   A    34     408.576 372.536 265.878  1.00  0.00           C  
ATOM   1063  H4'   A    34     409.354 372.742 265.248  1.00  0.00           H  
ATOM   1064  O4'   A    34     408.057 373.540 266.617  1.00  0.00           O  
ATOM   1065  C1'   A    34     406.688 373.063 266.710  1.00  0.00           C  
ATOM   1066  H1'   A    34     406.364 372.134 267.106  1.00  0.00           H  
ATOM   1067  N9    A    34     406.405 373.541 267.990  1.00  0.00           N  
ATOM   1068  C8    A    34     407.388 373.509 268.945  1.00  0.00           C  
ATOM   1069  H8    A    34     407.947 372.593 269.145  1.00  0.00           H  
ATOM   1070  N7    A    34     407.780 374.695 269.323  1.00  0.00           N  
ATOM   1071  C5    A    34     406.815 375.452 268.656  1.00  0.00           C  
ATOM   1072  C6    A    34     406.625 376.807 268.438  1.00  0.00           C  
ATOM   1073  N6    A    34     407.426 377.621 269.068  1.00  0.00           N  
ATOM   1074  H61   A    34     407.279 378.616 268.948  1.00  0.00           H  
ATOM   1075  H62   A    34     408.285 377.303 269.445  1.00  0.00           H  
ATOM   1076  N1    A    34     405.624 377.271 267.678  1.00  0.00           N  
ATOM   1077  C2    A    34     404.820 376.413 267.109  1.00  0.00           C  
ATOM   1078  H2    A    34     404.034 376.802 266.456  1.00  0.00           H  
ATOM   1079  N3    A    34     404.776 375.128 267.301  1.00  0.00           N  
ATOM   1080  C4    A    34     405.837 374.724 268.052  1.00  0.00           C  
ATOM   1081  C3'   A    34     407.412 373.078 264.741  1.00  0.00           C  
ATOM   1082  H3'   A    34     407.453 372.491 263.894  1.00  0.00           H  
ATOM   1083  C2'   A    34     406.005 373.067 265.325  1.00  0.00           C  
ATOM   1084  H2'   A    34     405.642 372.161 264.894  1.00  0.00           H  
ATOM   1085  O2'   A    34     405.248 374.116 264.790  1.00  0.00           O  
ATOM   1086 HO2'   A    34     405.989 374.428 264.215  1.00  0.00           H  
ATOM   1087  O3'   A    34     407.363 374.272 263.841  1.00  0.00           O  
ATOM   1088  P     G    35     407.153 374.163 262.048  1.00  0.00           P  
ATOM   1089  OP1   G    35     407.064 375.473 261.347  1.00  0.00           O  
ATOM   1090  OP2   G    35     408.349 373.648 261.338  1.00  0.00           O  
ATOM   1091  O5'   G    35     405.783 373.220 261.672  1.00  0.00           O  
ATOM   1092  C5'   G    35     405.112 373.645 260.521  1.00  0.00           C  
ATOM   1093  H5'   G    35     404.402 372.880 260.218  1.00  0.00           H  
ATOM   1094 H5''   G    35     405.857 373.723 259.720  1.00  0.00           H  
ATOM   1095  C4'   G    35     404.365 374.982 260.817  1.00  0.00           C  
ATOM   1096  H4'   G    35     403.364 374.800 260.438  1.00  0.00           H  
ATOM   1097  O4'   G    35     404.261 375.234 262.258  1.00  0.00           O  
ATOM   1098  C1'   G    35     404.482 376.608 262.591  1.00  0.00           C  
ATOM   1099  H1'   G    35     403.624 376.878 263.196  1.00  0.00           H  
ATOM   1100  N9    G    35     405.640 377.088 263.482  1.00  0.00           N  
ATOM   1101  C8    G    35     407.011 376.923 263.525  1.00  0.00           C  
ATOM   1102  H8    G    35     407.649 376.694 262.738  1.00  0.00           H  
ATOM   1103  N7    G    35     407.665 377.070 264.616  1.00  0.00           N  
ATOM   1104  C5    G    35     406.798 377.941 265.154  1.00  0.00           C  
ATOM   1105  C6    G    35     407.151 378.892 266.143  1.00  0.00           C  
ATOM   1106  O6    G    35     408.171 378.884 266.814  1.00  0.00           O  
ATOM   1107  N1    G    35     406.143 379.765 266.392  1.00  0.00           N  
ATOM   1108  H1    G    35     406.230 380.303 267.232  1.00  0.00           H  
ATOM   1109  C2    G    35     404.973 379.697 265.745  1.00  0.00           C  
ATOM   1110  N2    G    35     404.073 380.522 266.153  1.00  0.00           N  
ATOM   1111  H21   G    35     404.310 381.154 266.911  1.00  0.00           H  
ATOM   1112  H22   G    35     403.189 380.520 265.684  1.00  0.00           H  
ATOM   1113  N3    G    35     404.580 378.865 264.777  1.00  0.00           N  
ATOM   1114  C4    G    35     405.576 377.997 264.500  1.00  0.00           C  
ATOM   1115  C3'   G    35     404.793 376.310 260.124  1.00  0.00           C  
ATOM   1116  H3'   G    35     405.833 376.524 260.113  1.00  0.00           H  
ATOM   1117  C2'   G    35     404.333 377.280 261.233  1.00  0.00           C  
ATOM   1118  H2'   G    35     405.029 378.092 261.285  1.00  0.00           H  
ATOM   1119  O2'   G    35     402.979 377.687 261.046  1.00  0.00           O  
ATOM   1120 HO2'   G    35     402.476 377.640 261.876  1.00  0.00           H  
ATOM   1121  O3'   G    35     404.463 376.482 258.736  1.00  0.00           O  
ATOM   1122  P     U    36     405.678 376.826 257.618  1.00  0.00           P  
ATOM   1123  OP1   U    36     405.731 375.697 256.626  1.00  0.00           O  
ATOM   1124  OP2   U    36     406.964 377.282 258.248  1.00  0.00           O  
ATOM   1125  O5'   U    36     405.032 378.095 256.786  1.00  0.00           O  
ATOM   1126  C5'   U    36     405.345 379.435 257.145  1.00  0.00           C  
ATOM   1127  H5'   U    36     406.373 379.471 257.478  1.00  0.00           H  
ATOM   1128 H5''   U    36     405.234 380.061 256.262  1.00  0.00           H  
ATOM   1129  C4'   U    36     404.532 380.064 258.279  1.00  0.00           C  
ATOM   1130  H4'   U    36     403.470 379.992 258.040  1.00  0.00           H  
ATOM   1131  O4'   U    36     404.822 379.510 259.564  1.00  0.00           O  
ATOM   1132  C1'   U    36     404.555 380.471 260.613  1.00  0.00           C  
ATOM   1133  H1'   U    36     403.787 380.077 261.281  1.00  0.00           H  
ATOM   1134  N1    U    36     405.656 380.902 261.522  1.00  0.00           N  
ATOM   1135  C6    U    36     406.570 379.979 261.938  1.00  0.00           C  
ATOM   1136  H6    U    36     406.731 379.065 261.386  1.00  0.00           H  
ATOM   1137  C5    U    36     407.171 380.165 263.120  1.00  0.00           C  
ATOM   1138  H5    U    36     407.749 379.413 263.558  1.00  0.00           H  
ATOM   1139  C4    U    36     407.117 381.381 263.859  1.00  0.00           C  
ATOM   1140  O4    U    36     407.559 381.624 264.970  1.00  0.00           O  
ATOM   1141  N3    U    36     406.318 382.320 263.309  1.00  0.00           N  
ATOM   1142  H3    U    36     406.202 383.151 263.844  1.00  0.00           H  
ATOM   1143  C2    U    36     405.388 381.994 262.380  1.00  0.00           C  
ATOM   1144  O2    U    36     404.310 382.576 262.496  1.00  0.00           O  
ATOM   1145  C3'   U    36     404.944 381.494 258.623  1.00  0.00           C  
ATOM   1146  H3'   U    36     405.979 381.354 258.937  1.00  0.00           H  
ATOM   1147  C2'   U    36     404.067 381.689 259.846  1.00  0.00           C  
ATOM   1148  H2'   U    36     404.350 382.641 260.273  1.00  0.00           H  
ATOM   1149  O2'   U    36     402.644 381.588 259.689  1.00  0.00           O  
ATOM   1150 HO2'   U    36     402.241 381.230 260.508  1.00  0.00           H  
ATOM   1151  O3'   U    36     404.900 382.650 257.791  1.00  0.00           O  
ATOM   1152  P     A    37     406.087 383.796 258.004  1.00  0.00           P  
ATOM   1153  OP1   A    37     406.354 384.295 256.624  1.00  0.00           O  
ATOM   1154  OP2   A    37     407.197 383.198 258.807  1.00  0.00           O  
ATOM   1155  O5'   A    37     405.652 385.133 258.865  1.00  0.00           O  
ATOM   1156  C5'   A    37     406.667 386.148 259.070  1.00  0.00           C  
ATOM   1157  H5'   A    37     406.985 386.523 258.096  1.00  0.00           H  
ATOM   1158 H5''   A    37     407.549 385.694 259.526  1.00  0.00           H  
ATOM   1159  C4'   A    37     406.269 387.356 259.948  1.00  0.00           C  
ATOM   1160  H4'   A    37     405.411 387.845 259.485  1.00  0.00           H  
ATOM   1161  O4'   A    37     405.916 386.916 261.267  1.00  0.00           O  
ATOM   1162  C1'   A    37     406.245 387.937 262.208  1.00  0.00           C  
ATOM   1163  H1'   A    37     405.320 388.260 262.690  1.00  0.00           H  
ATOM   1164  N9    A    37     407.185 387.512 263.284  1.00  0.00           N  
ATOM   1165  C8    A    37     407.075 387.773 264.631  1.00  0.00           C  
ATOM   1166  H8    A    37     406.283 388.385 265.040  1.00  0.00           H  
ATOM   1167  N7    A    37     408.012 387.248 265.376  1.00  0.00           N  
ATOM   1168  C5    A    37     408.775 386.537 264.445  1.00  0.00           C  
ATOM   1169  C6    A    37     409.901 385.678 264.549  1.00  0.00           C  
ATOM   1170  N6    A    37     410.523 385.508 265.699  1.00  0.00           N  
ATOM   1171  H61   A    37     410.985 384.584 265.850  1.00  0.00           H  
ATOM   1172  H62   A    37     410.153 385.954 266.492  1.00  0.00           H  
ATOM   1173  N1    A    37     410.405 385.081 263.476  1.00  0.00           N  
ATOM   1174  C2    A    37     409.870 385.388 262.301  1.00  0.00           C  
ATOM   1175  H2    A    37     410.340 384.980 261.414  1.00  0.00           H  
ATOM   1176  N3    A    37     408.852 386.203 262.040  1.00  0.00           N  
ATOM   1177  C4    A    37     408.306 386.715 263.170  1.00  0.00           C  
ATOM   1178  C3'   A    37     407.363 388.437 260.166  1.00  0.00           C  
ATOM   1179  H3'   A    37     408.293 387.932 260.414  1.00  0.00           H  
ATOM   1180  C2'   A    37     406.810 389.120 261.428  1.00  0.00           C  
ATOM   1181  H2'   A    37     407.615 389.619 261.974  1.00  0.00           H  
ATOM   1182  O2'   A    37     405.711 390.002 261.169  1.00  0.00           O  
ATOM   1183 HO2'   A    37     405.635 390.665 261.884  1.00  0.00           H  
ATOM   1184  O3'   A    37     407.663 389.369 259.121  1.00  0.00           O  
ATOM   1185  P     G    38     408.769 390.566 259.367  1.00  0.00           P  
ATOM   1186  OP1   G    38     408.167 391.648 260.202  1.00  0.00           O  
ATOM   1187  OP2   G    38     409.283 390.950 258.021  1.00  0.00           O  
ATOM   1188  O5'   G    38     410.006 389.911 260.218  1.00  0.00           O  
ATOM   1189  C5'   G    38     411.226 390.623 260.425  1.00  0.00           C  
ATOM   1190  H5'   G    38     411.430 391.252 259.560  1.00  0.00           H  
ATOM   1191 H5''   G    38     412.027 389.885 260.464  1.00  0.00           H  
ATOM   1192  C4'   G    38     411.315 391.528 261.685  1.00  0.00           C  
ATOM   1193  H4'   G    38     410.755 392.443 261.518  1.00  0.00           H  
ATOM   1194  O4'   G    38     410.802 390.880 262.848  1.00  0.00           O  
ATOM   1195  C1'   G    38     411.844 390.639 263.768  1.00  0.00           C  
ATOM   1196  H1'   G    38     411.551 390.961 264.769  1.00  0.00           H  
ATOM   1197  N9    G    38     412.203 389.225 263.864  1.00  0.00           N  
ATOM   1198  C8    G    38     411.812 388.142 263.124  1.00  0.00           C  
ATOM   1199  H8    G    38     411.046 388.186 262.359  1.00  0.00           H  
ATOM   1200  N7    G    38     412.479 387.065 263.400  1.00  0.00           N  
ATOM   1201  C5    G    38     413.407 387.477 264.330  1.00  0.00           C  
ATOM   1202  C6    G    38     414.546 386.855 264.907  1.00  0.00           C  
ATOM   1203  O6    G    38     414.875 385.713 265.150  1.00  0.00           O  
ATOM   1204  N1    G    38     415.479 387.724 265.226  1.00  0.00           N  
ATOM   1205  H1    G    38     416.002 387.321 265.963  1.00  0.00           H  
ATOM   1206  C2    G    38     415.270 389.007 265.395  1.00  0.00           C  
ATOM   1207  N2    G    38     416.170 389.609 266.138  1.00  0.00           N  
ATOM   1208  H21   G    38     416.580 388.902 266.744  1.00  0.00           H  
ATOM   1209  H22   G    38     415.968 390.485 266.557  1.00  0.00           H  
ATOM   1210  N3    G    38     414.079 389.588 265.343  1.00  0.00           N  
ATOM   1211  C4    G    38     413.238 388.797 264.631  1.00  0.00           C  
ATOM   1212  C3'   G    38     412.788 391.899 261.925  1.00  0.00           C  
ATOM   1213  H3'   G    38     413.280 391.265 261.231  1.00  0.00           H  
ATOM   1214  C2'   G    38     413.090 391.411 263.341  1.00  0.00           C  
ATOM   1215  H2'   G    38     413.933 390.742 263.274  1.00  0.00           H  
ATOM   1216  O2'   G    38     413.400 392.390 264.330  1.00  0.00           O  
ATOM   1217 HO2'   G    38     413.874 391.976 265.082  1.00  0.00           H  
ATOM   1218  O3'   G    38     413.282 393.225 261.711  1.00  0.00           O  
ATOM   1219  P     G    39     414.036 393.635 260.316  1.00  0.00           P  
ATOM   1220  OP1   G    39     414.321 395.097 260.412  1.00  0.00           O  
ATOM   1221  OP2   G    39     413.110 393.189 259.236  1.00  0.00           O  
ATOM   1222  O5'   G    39     415.477 392.843 260.091  1.00  0.00           O  
ATOM   1223  C5'   G    39     416.807 393.352 260.371  1.00  0.00           C  
ATOM   1224  H5'   G    39     416.881 394.398 260.072  1.00  0.00           H  
ATOM   1225 H5''   G    39     417.518 392.806 259.743  1.00  0.00           H  
ATOM   1226  C4'   G    39     417.346 393.215 261.816  1.00  0.00           C  
ATOM   1227  H4'   G    39     417.678 394.190 262.169  1.00  0.00           H  
ATOM   1228  O4'   G    39     416.295 392.734 262.666  1.00  0.00           O  
ATOM   1229  C1'   G    39     416.660 391.455 263.135  1.00  0.00           C  
ATOM   1230  H1'   G    39     416.272 391.300 264.135  1.00  0.00           H  
ATOM   1231  N9    G    39     416.192 390.265 262.380  1.00  0.00           N  
ATOM   1232  C8    G    39     415.212 390.062 261.456  1.00  0.00           C  
ATOM   1233  H8    G    39     414.951 390.836 260.773  1.00  0.00           H  
ATOM   1234  N7    G    39     414.549 388.936 261.551  1.00  0.00           N  
ATOM   1235  C5    G    39     415.452 388.169 262.289  1.00  0.00           C  
ATOM   1236  C6    G    39     415.673 386.727 262.402  1.00  0.00           C  
ATOM   1237  O6    G    39     414.973 385.748 262.145  1.00  0.00           O  
ATOM   1238  N1    G    39     416.879 386.406 262.898  1.00  0.00           N  
ATOM   1239  H1    G    39     417.114 385.476 263.090  1.00  0.00           H  
ATOM   1240  C2    G    39     417.656 387.339 263.492  1.00  0.00           C  
ATOM   1241  N2    G    39     418.421 386.877 264.411  1.00  0.00           N  
ATOM   1242  H21   G    39     418.512 385.889 264.315  1.00  0.00           H  
ATOM   1243  H22   G    39     419.175 387.367 264.803  1.00  0.00           H  
ATOM   1244  N3    G    39     417.519 388.663 263.500  1.00  0.00           N  
ATOM   1245  C4    G    39     416.444 389.003 262.787  1.00  0.00           C  
ATOM   1246  C3'   G    39     418.554 392.250 261.937  1.00  0.00           C  
ATOM   1247  H3'   G    39     418.332 391.510 261.188  1.00  0.00           H  
ATOM   1248  C2'   G    39     418.176 391.563 263.231  1.00  0.00           C  
ATOM   1249  H2'   G    39     418.685 390.633 263.200  1.00  0.00           H  
ATOM   1250  O2'   G    39     418.462 392.211 264.439  1.00  0.00           O  
ATOM   1251 HO2'   G    39     419.457 392.296 264.372  1.00  0.00           H  
ATOM   1252  O3'   G    39     419.929 392.690 261.674  1.00  0.00           O  
ATOM   1253  P     G    40     421.265 392.783 262.718  1.00  0.00           P  
ATOM   1254  OP1   G    40     420.846 392.403 264.098  1.00  0.00           O  
ATOM   1255  OP2   G    40     421.777 394.181 262.550  1.00  0.00           O  
ATOM   1256  O5'   G    40     422.513 391.724 262.312  1.00  0.00           O  
ATOM   1257  C5'   G    40     423.765 391.629 263.045  1.00  0.00           C  
ATOM   1258  H5'   G    40     423.721 392.328 263.875  1.00  0.00           H  
ATOM   1259 H5''   G    40     424.545 392.025 262.402  1.00  0.00           H  
ATOM   1260  C4'   G    40     424.385 390.279 263.590  1.00  0.00           C  
ATOM   1261  H4'   G    40     425.180 390.576 264.270  1.00  0.00           H  
ATOM   1262  O4'   G    40     423.577 389.426 264.332  1.00  0.00           O  
ATOM   1263  C1'   G    40     423.489 388.175 263.741  1.00  0.00           C  
ATOM   1264  H1'   G    40     423.579 387.448 264.489  1.00  0.00           H  
ATOM   1265  N9    G    40     422.196 388.070 263.185  1.00  0.00           N  
ATOM   1266  C8    G    40     421.357 389.114 262.986  1.00  0.00           C  
ATOM   1267  H8    G    40     421.594 390.104 263.307  1.00  0.00           H  
ATOM   1268  N7    G    40     420.207 388.816 262.559  1.00  0.00           N  
ATOM   1269  C5    G    40     420.367 387.466 262.316  1.00  0.00           C  
ATOM   1270  C6    G    40     419.602 386.621 261.469  1.00  0.00           C  
ATOM   1271  O6    G    40     418.802 386.849 260.646  1.00  0.00           O  
ATOM   1272  N1    G    40     419.884 385.375 261.361  1.00  0.00           N  
ATOM   1273  H1    G    40     419.462 384.947 260.555  1.00  0.00           H  
ATOM   1274  C2    G    40     421.052 384.975 261.813  1.00  0.00           C  
ATOM   1275  N2    G    40     421.048 383.807 261.279  1.00  0.00           N  
ATOM   1276  H21   G    40     420.541 383.915 260.446  1.00  0.00           H  
ATOM   1277  H22   G    40     421.956 383.479 260.981  1.00  0.00           H  
ATOM   1278  N3    G    40     422.043 385.715 262.440  1.00  0.00           N  
ATOM   1279  C4    G    40     421.580 386.966 262.689  1.00  0.00           C  
ATOM   1280  C3'   G    40     425.042 389.359 262.578  1.00  0.00           C  
ATOM   1281  H3'   G    40     424.560 389.725 261.717  1.00  0.00           H  
ATOM   1282  C2'   G    40     424.550 387.919 262.748  1.00  0.00           C  
ATOM   1283  H2'   G    40     424.099 387.583 261.826  1.00  0.00           H  
ATOM   1284  O2'   G    40     425.369 386.931 263.379  1.00  0.00           O  
ATOM   1285 HO2'   G    40     425.803 386.359 262.720  1.00  0.00           H  
ATOM   1286  O3'   G    40     426.463 389.493 262.564  1.00  0.00           O  
ATOM   1287  P     U    41     427.183 390.199 261.290  1.00  0.00           P  
ATOM   1288  OP1   U    41     428.594 390.471 261.722  1.00  0.00           O  
ATOM   1289  OP2   U    41     426.385 391.405 260.920  1.00  0.00           O  
ATOM   1290  O5'   U    41     427.206 389.101 260.032  1.00  0.00           O  
ATOM   1291  C5'   U    41     427.092 387.694 260.240  1.00  0.00           C  
ATOM   1292  H5'   U    41     426.926 387.449 261.284  1.00  0.00           H  
ATOM   1293 H5''   U    41     428.076 387.263 260.039  1.00  0.00           H  
ATOM   1294  C4'   U    41     426.085 386.861 259.396  1.00  0.00           C  
ATOM   1295  H4'   U    41     426.101 385.913 259.922  1.00  0.00           H  
ATOM   1296  O4'   U    41     424.712 387.257 258.952  1.00  0.00           O  
ATOM   1297  C1'   U    41     423.971 386.652 257.774  1.00  0.00           C  
ATOM   1298  H1'   U    41     423.485 385.726 257.949  1.00  0.00           H  
ATOM   1299  N1    U    41     422.518 386.857 256.949  1.00  0.00           N  
ATOM   1300  C6    U    41     421.745 388.023 256.873  1.00  0.00           C  
ATOM   1301  H6    U    41     422.130 388.957 257.046  1.00  0.00           H  
ATOM   1302  C5    U    41     420.517 388.146 256.380  1.00  0.00           C  
ATOM   1303  H5    U    41     420.073 389.099 256.339  1.00  0.00           H  
ATOM   1304  C4    U    41     419.853 387.016 255.835  1.00  0.00           C  
ATOM   1305  O4    U    41     418.641 386.866 255.653  1.00  0.00           O  
ATOM   1306  N3    U    41     420.700 386.122 255.343  1.00  0.00           N  
ATOM   1307  H3    U    41     420.274 385.371 254.828  1.00  0.00           H  
ATOM   1308  C2    U    41     421.799 385.812 256.114  1.00  0.00           C  
ATOM   1309  O2    U    41     421.782 384.574 256.025  1.00  0.00           O  
ATOM   1310  C3'   U    41     426.642 386.560 258.066  1.00  0.00           C  
ATOM   1311  H3'   U    41     426.826 387.531 257.660  1.00  0.00           H  
ATOM   1312  C2'   U    41     425.268 385.861 257.692  1.00  0.00           C  
ATOM   1313  H2'   U    41     425.205 385.189 258.513  1.00  0.00           H  
ATOM   1314  O2'   U    41     425.107 384.599 257.383  1.00  0.00           O  
ATOM   1315 HO2'   U    41     425.204 384.592 256.431  1.00  0.00           H  
ATOM   1316  O3'   U    41     427.873 385.871 257.945  1.00  0.00           O  
ATOM   1317  P     C    42     428.954 386.157 256.626  1.00  0.00           P  
ATOM   1318  OP1   C    42     430.154 385.747 257.458  1.00  0.00           O  
ATOM   1319  OP2   C    42     428.937 387.650 256.665  1.00  0.00           O  
ATOM   1320  O5'   C    42     428.743 385.219 254.762  1.00  0.00           O  
ATOM   1321  C5'   C    42     427.904 384.900 253.356  1.00  0.00           C  
ATOM   1322  H5'   C    42     428.651 384.211 253.011  1.00  0.00           H  
ATOM   1323 H5''   C    42     427.336 384.032 253.455  1.00  0.00           H  
ATOM   1324  C4'   C    42     427.269 385.464 251.794  1.00  0.00           C  
ATOM   1325  H4'   C    42     426.696 384.557 251.898  1.00  0.00           H  
ATOM   1326  O4'   C    42     426.104 386.378 251.318  1.00  0.00           O  
ATOM   1327  C1'   C    42     424.946 385.543 250.909  1.00  0.00           C  
ATOM   1328  H1'   C    42     424.795 384.739 251.629  1.00  0.00           H  
ATOM   1329  N1    C    42     423.479 385.832 250.498  1.00  0.00           N  
ATOM   1330  C6    C    42     422.968 387.054 250.698  1.00  0.00           C  
ATOM   1331  H6    C    42     423.735 387.784 250.794  1.00  0.00           H  
ATOM   1332  C5    C    42     421.694 387.346 251.026  1.00  0.00           C  
ATOM   1333  H5    C    42     421.489 388.329 251.318  1.00  0.00           H  
ATOM   1334  C4    C    42     420.840 386.182 251.301  1.00  0.00           C  
ATOM   1335  N4    C    42     419.885 386.278 252.261  1.00  0.00           N  
ATOM   1336  H41   C    42     419.208 385.519 252.206  1.00  0.00           H  
ATOM   1337  H42   C    42     420.294 385.815 253.069  1.00  0.00           H  
ATOM   1338  N3    C    42     421.192 384.950 251.006  1.00  0.00           N  
ATOM   1339  C2    C    42     422.477 384.770 250.544  1.00  0.00           C  
ATOM   1340  O2    C    42     422.668 383.568 250.238  1.00  0.00           O  
ATOM   1341  C3'   C    42     427.479 385.236 250.281  1.00  0.00           C  
ATOM   1342  H3'   C    42     427.680 386.179 249.811  1.00  0.00           H  
ATOM   1343  C2'   C    42     425.902 385.153 249.870  1.00  0.00           C  
ATOM   1344  H2'   C    42     425.673 386.005 249.270  1.00  0.00           H  
ATOM   1345  O2'   C    42     425.329 383.998 249.422  1.00  0.00           O  
ATOM   1346 HO2'   C    42     425.513 383.263 250.037  1.00  0.00           H  
ATOM   1347  O3'   C    42     428.566 384.444 249.650  1.00  0.00           O  
ATOM   1348  P     C    43     429.079 384.812 248.055  1.00  0.00           P  
ATOM   1349  OP1   C    43     429.600 383.955 246.961  1.00  0.00           O  
ATOM   1350  OP2   C    43     429.000 386.232 247.667  1.00  0.00           O  
ATOM   1351  O5'   C    43     427.665 384.251 248.121  1.00  0.00           O  
ATOM   1352  C5'   C    43     427.232 383.178 247.544  1.00  0.00           C  
ATOM   1353  H5'   C    43     426.767 382.701 248.365  1.00  0.00           H  
ATOM   1354 H5''   C    43     427.996 382.453 247.336  1.00  0.00           H  
ATOM   1355  C4'   C    43     426.353 383.528 246.366  1.00  0.00           C  
ATOM   1356  H4'   C    43     427.105 383.248 245.649  1.00  0.00           H  
ATOM   1357  O4'   C    43     425.506 382.479 246.863  1.00  0.00           O  
ATOM   1358  C1'   C    43     424.334 382.609 246.280  1.00  0.00           C  
ATOM   1359  H1'   C    43     423.902 381.664 246.120  1.00  0.00           H  
ATOM   1360  N1    C    43     423.191 383.323 246.872  1.00  0.00           N  
ATOM   1361  C6    C    43     423.327 384.470 247.525  1.00  0.00           C  
ATOM   1362  H6    C    43     423.558 384.329 248.475  1.00  0.00           H  
ATOM   1363  C5    C    43     422.465 385.421 247.634  1.00  0.00           C  
ATOM   1364  H5    C    43     422.630 386.106 248.393  1.00  0.00           H  
ATOM   1365  C4    C    43     421.145 385.016 247.359  1.00  0.00           C  
ATOM   1366  N4    C    43     420.474 385.288 248.451  1.00  0.00           N  
ATOM   1367  H41   C    43     419.616 385.778 248.343  1.00  0.00           H  
ATOM   1368  H42   C    43     421.007 385.552 249.224  1.00  0.00           H  
ATOM   1369  N3    C    43     420.832 383.856 246.708  1.00  0.00           N  
ATOM   1370  C2    C    43     421.891 383.042 246.430  1.00  0.00           C  
ATOM   1371  O2    C    43     421.436 382.011 245.918  1.00  0.00           O  
ATOM   1372  C3'   C    43     425.464 384.644 245.538  1.00  0.00           C  
ATOM   1373  H3'   C    43     424.806 385.164 246.183  1.00  0.00           H  
ATOM   1374  C2'   C    43     424.944 383.223 245.063  1.00  0.00           C  
ATOM   1375  H2'   C    43     423.958 383.031 244.830  1.00  0.00           H  
ATOM   1376  O2'   C    43     425.762 382.518 244.055  1.00  0.00           O  
ATOM   1377 HO2'   C    43     425.577 382.857 243.162  1.00  0.00           H  
ATOM   1378  O3'   C    43     425.593 385.759 244.499  1.00  0.00           O  
ATOM   1379  P     A    44     426.193 387.529 244.471  1.00  0.00           P  
ATOM   1380  OP1   A    44     427.712 387.760 244.229  1.00  0.00           O  
ATOM   1381  OP2   A    44     425.495 388.639 245.294  1.00  0.00           O  
ATOM   1382  O5'   A    44     425.655 388.286 243.141  1.00  0.00           O  
ATOM   1383  C5'   A    44     425.832 387.670 241.976  1.00  0.00           C  
ATOM   1384  H5'   A    44     426.335 386.806 242.116  1.00  0.00           H  
ATOM   1385 H5''   A    44     426.279 388.213 241.176  1.00  0.00           H  
ATOM   1386  C4'   A    44     424.572 387.124 241.619  1.00  0.00           C  
ATOM   1387  H4'   A    44     424.766 386.430 240.880  1.00  0.00           H  
ATOM   1388  O4'   A    44     423.885 386.639 242.727  1.00  0.00           O  
ATOM   1389  C1'   A    44     422.510 386.623 242.612  1.00  0.00           C  
ATOM   1390  H1'   A    44     422.005 385.701 242.421  1.00  0.00           H  
ATOM   1391  N9    A    44     422.102 387.078 243.993  1.00  0.00           N  
ATOM   1392  C8    A    44     422.911 387.774 244.784  1.00  0.00           C  
ATOM   1393  H8    A    44     423.739 388.229 244.293  1.00  0.00           H  
ATOM   1394  N7    A    44     422.498 388.041 245.973  1.00  0.00           N  
ATOM   1395  C5    A    44     421.237 387.543 246.000  1.00  0.00           C  
ATOM   1396  C6    A    44     420.169 387.539 246.984  1.00  0.00           C  
ATOM   1397  N6    A    44     420.067 387.899 248.264  1.00  0.00           N  
ATOM   1398  H61   A    44     419.104 387.661 248.367  1.00  0.00           H  
ATOM   1399  H62   A    44     420.588 387.158 248.695  1.00  0.00           H  
ATOM   1400  N1    A    44     419.055 386.926 246.788  1.00  0.00           N  
ATOM   1401  C2    A    44     418.985 386.294 245.668  1.00  0.00           C  
ATOM   1402  H2    A    44     418.018 385.833 245.591  1.00  0.00           H  
ATOM   1403  N3    A    44     419.873 386.040 244.676  1.00  0.00           N  
ATOM   1404  C4    A    44     420.980 386.834 244.838  1.00  0.00           C  
ATOM   1405  C3'   A    44     423.688 388.132 241.093  1.00  0.00           C  
ATOM   1406  H3'   A    44     423.611 388.931 241.850  1.00  0.00           H  
ATOM   1407  C2'   A    44     422.572 387.132 241.197  1.00  0.00           C  
ATOM   1408  H2'   A    44     421.982 387.912 241.005  1.00  0.00           H  
ATOM   1409  O2'   A    44     422.184 386.102 240.242  1.00  0.00           O  
ATOM   1410 HO2'   A    44     421.607 386.543 239.619  1.00  0.00           H  
ATOM   1411  O3'   A    44     423.711 388.648 239.799  1.00  0.00           O  
ATOM   1412  P     G    45     424.066 387.724 238.485  1.00  0.00           P  
ATOM   1413  OP1   G    45     424.951 386.481 238.739  1.00  0.00           O  
ATOM   1414  OP2   G    45     424.635 388.962 237.940  1.00  0.00           O  
ATOM   1415  O5'   G    45     423.242 387.627 237.049  1.00  0.00           O  
ATOM   1416  C5'   G    45     422.329 386.717 236.581  1.00  0.00           C  
ATOM   1417  H5'   G    45     422.459 385.720 237.000  1.00  0.00           H  
ATOM   1418 H5''   G    45     422.568 386.635 235.514  1.00  0.00           H  
ATOM   1419  C4'   G    45     420.871 387.210 236.593  1.00  0.00           C  
ATOM   1420  H4'   G    45     420.640 386.706 235.675  1.00  0.00           H  
ATOM   1421  O4'   G    45     420.018 386.574 237.553  1.00  0.00           O  
ATOM   1422  C1'   G    45     419.011 387.561 237.877  1.00  0.00           C  
ATOM   1423  H1'   G    45     418.034 387.164 237.683  1.00  0.00           H  
ATOM   1424  N9    G    45     419.073 387.985 239.239  1.00  0.00           N  
ATOM   1425  C8    G    45     420.364 388.191 239.531  1.00  0.00           C  
ATOM   1426  H8    G    45     421.189 387.829 238.941  1.00  0.00           H  
ATOM   1427  N7    G    45     420.566 389.270 240.070  1.00  0.00           N  
ATOM   1428  C5    G    45     419.329 389.639 240.523  1.00  0.00           C  
ATOM   1429  C6    G    45     419.048 390.683 241.453  1.00  0.00           C  
ATOM   1430  O6    G    45     419.797 391.545 241.812  1.00  0.00           O  
ATOM   1431  N1    G    45     417.788 390.820 241.866  1.00  0.00           N  
ATOM   1432  H1    G    45     417.608 391.577 242.489  1.00  0.00           H  
ATOM   1433  C2    G    45     416.866 390.278 241.127  1.00  0.00           C  
ATOM   1434  N2    G    45     415.881 391.123 241.310  1.00  0.00           N  
ATOM   1435  H21   G    45     416.059 391.809 242.054  1.00  0.00           H  
ATOM   1436  H22   G    45     415.185 391.277 240.624  1.00  0.00           H  
ATOM   1437  N3    G    45     416.988 389.311 240.149  1.00  0.00           N  
ATOM   1438  C4    G    45     418.320 388.944 239.959  1.00  0.00           C  
ATOM   1439  C3'   G    45     420.464 388.709 236.270  1.00  0.00           C  
ATOM   1440  H3'   G    45     421.297 389.367 236.515  1.00  0.00           H  
ATOM   1441  C2'   G    45     419.317 388.930 237.238  1.00  0.00           C  
ATOM   1442  H2'   G    45     419.896 389.547 237.866  1.00  0.00           H  
ATOM   1443  O2'   G    45     418.191 389.748 237.076  1.00  0.00           O  
ATOM   1444 HO2'   G    45     417.543 389.063 236.779  1.00  0.00           H  
ATOM   1445  O3'   G    45     419.936 389.033 235.002  1.00  0.00           O  
ATOM   1446  P     A    46     420.044 390.482 234.325  1.00  0.00           P  
ATOM   1447  OP1   A    46     419.676 390.133 232.933  1.00  0.00           O  
ATOM   1448  OP2   A    46     421.519 390.490 234.321  1.00  0.00           O  
ATOM   1449  O5'   A    46     419.199 391.916 235.173  1.00  0.00           O  
ATOM   1450  C5'   A    46     418.304 393.075 234.688  1.00  0.00           C  
ATOM   1451  H5'   A    46     417.678 392.627 233.910  1.00  0.00           H  
ATOM   1452 H5''   A    46     418.925 393.874 234.337  1.00  0.00           H  
ATOM   1453  C4'   A    46     417.218 393.954 235.550  1.00  0.00           C  
ATOM   1454  H4'   A    46     416.382 393.360 235.270  1.00  0.00           H  
ATOM   1455  O4'   A    46     417.550 393.405 236.847  1.00  0.00           O  
ATOM   1456  C1'   A    46     418.114 394.385 237.649  1.00  0.00           C  
ATOM   1457  H1'   A    46     417.732 394.107 238.620  1.00  0.00           H  
ATOM   1458  N9    A    46     419.608 394.260 238.202  1.00  0.00           N  
ATOM   1459  C8    A    46     420.794 393.873 237.597  1.00  0.00           C  
ATOM   1460  H8    A    46     420.785 393.481 236.590  1.00  0.00           H  
ATOM   1461  N7    A    46     421.933 394.177 238.188  1.00  0.00           N  
ATOM   1462  C5    A    46     421.564 394.444 239.486  1.00  0.00           C  
ATOM   1463  C6    A    46     422.285 394.554 240.784  1.00  0.00           C  
ATOM   1464  N6    A    46     423.521 394.783 241.304  1.00  0.00           N  
ATOM   1465  H61   A    46     423.498 394.975 242.297  1.00  0.00           H  
ATOM   1466  H62   A    46     424.280 395.297 240.891  1.00  0.00           H  
ATOM   1467  N1    A    46     421.631 394.350 241.884  1.00  0.00           N  
ATOM   1468  C2    A    46     420.325 394.334 241.733  1.00  0.00           C  
ATOM   1469  H2    A    46     419.883 394.575 242.682  1.00  0.00           H  
ATOM   1470  N3    A    46     419.438 394.391 240.701  1.00  0.00           N  
ATOM   1471  C4    A    46     420.147 394.376 239.541  1.00  0.00           C  
ATOM   1472  C3'   A    46     416.495 395.541 235.580  1.00  0.00           C  
ATOM   1473  H3'   A    46     417.024 396.373 235.224  1.00  0.00           H  
ATOM   1474  C2'   A    46     417.072 395.552 237.140  1.00  0.00           C  
ATOM   1475  H2'   A    46     417.426 396.565 237.179  1.00  0.00           H  
ATOM   1476  O2'   A    46     416.310 395.483 238.327  1.00  0.00           O  
ATOM   1477 HO2'   A    46     416.694 396.137 238.965  1.00  0.00           H  
ATOM   1478  O3'   A    46     415.408 396.574 234.841  1.00  0.00           O  
ATOM   1479  P     C    47     414.766 397.366 233.110  1.00  0.00           P  
ATOM   1480  OP1   C    47     415.529 396.946 231.906  1.00  0.00           O  
ATOM   1481  OP2   C    47     413.441 396.891 233.287  1.00  0.00           O  
ATOM   1482  O5'   C    47     414.274 399.025 232.324  1.00  0.00           O  
ATOM   1483  C5'   C    47     412.937 399.700 231.734  1.00  0.00           C  
ATOM   1484  H5'   C    47     412.051 399.114 231.855  1.00  0.00           H  
ATOM   1485 H5''   C    47     412.945 399.903 230.657  1.00  0.00           H  
ATOM   1486  C4'   C    47     412.327 401.103 232.232  1.00  0.00           C  
ATOM   1487  H4'   C    47     413.165 401.371 231.596  1.00  0.00           H  
ATOM   1488  O4'   C    47     412.493 402.604 232.241  1.00  0.00           O  
ATOM   1489  C1'   C    47     413.618 403.163 233.015  1.00  0.00           C  
ATOM   1490  H1'   C    47     414.495 403.311 232.373  1.00  0.00           H  
ATOM   1491  N1    C    47     413.704 404.734 233.555  1.00  0.00           N  
ATOM   1492  C6    C    47     413.020 405.364 234.586  1.00  0.00           C  
ATOM   1493  H6    C    47     412.236 404.815 234.987  1.00  0.00           H  
ATOM   1494  C5    C    47     413.178 406.630 235.104  1.00  0.00           C  
ATOM   1495  H5    C    47     412.686 406.965 235.971  1.00  0.00           H  
ATOM   1496  C4    C    47     413.963 407.499 234.393  1.00  0.00           C  
ATOM   1497  N4    C    47     413.816 408.807 234.662  1.00  0.00           N  
ATOM   1498  H41   C    47     414.277 409.515 234.118  1.00  0.00           H  
ATOM   1499  H42   C    47     413.737 408.942 235.672  1.00  0.00           H  
ATOM   1500  N3    C    47     414.635 407.038 233.366  1.00  0.00           N  
ATOM   1501  C2    C    47     414.791 405.637 233.316  1.00  0.00           C  
ATOM   1502  O2    C    47     415.968 405.290 233.235  1.00  0.00           O  
ATOM   1503  C3'   C    47     412.550 400.628 233.649  1.00  0.00           C  
ATOM   1504  H3'   C    47     411.858 401.201 234.250  1.00  0.00           H  
ATOM   1505  C2'   C    47     413.894 401.626 233.597  1.00  0.00           C  
ATOM   1506  H2'   C    47     414.260 401.487 234.591  1.00  0.00           H  
ATOM   1507  O2'   C    47     415.048 401.361 232.747  1.00  0.00           O  
ATOM   1508 HO2'   C    47     415.276 400.428 232.893  1.00  0.00           H  
ATOM   1509  O3'   C    47     412.227 399.120 234.121  1.00  0.00           O  
ATOM   1510  P     G    48     410.951 397.759 233.633  1.00  0.00           P  
ATOM   1511  OP1   G    48     411.033 396.791 232.493  1.00  0.00           O  
ATOM   1512  OP2   G    48     409.766 398.464 233.070  1.00  0.00           O  
ATOM   1513  O5'   G    48     410.591 396.581 234.873  1.00  0.00           O  
ATOM   1514  C5'   G    48     411.184 395.259 235.014  1.00  0.00           C  
ATOM   1515  H5'   G    48     411.346 394.817 234.061  1.00  0.00           H  
ATOM   1516 H5''   G    48     410.529 394.533 235.391  1.00  0.00           H  
ATOM   1517  C4'   G    48     412.166 394.779 236.065  1.00  0.00           C  
ATOM   1518  H4'   G    48     412.615 393.915 235.612  1.00  0.00           H  
ATOM   1519  O4'   G    48     412.946 395.915 236.216  1.00  0.00           O  
ATOM   1520  C1'   G    48     413.837 395.811 237.236  1.00  0.00           C  
ATOM   1521  H1'   G    48     413.482 396.060 238.201  1.00  0.00           H  
ATOM   1522  N9    G    48     414.221 397.310 237.405  1.00  0.00           N  
ATOM   1523  C8    G    48     414.114 398.397 236.553  1.00  0.00           C  
ATOM   1524  H8    G    48     414.078 398.282 235.489  1.00  0.00           H  
ATOM   1525  N7    G    48     413.870 399.549 237.127  1.00  0.00           N  
ATOM   1526  C5    G    48     413.783 399.150 238.453  1.00  0.00           C  
ATOM   1527  C6    G    48     413.070 399.564 239.665  1.00  0.00           C  
ATOM   1528  O6    G    48     412.097 400.275 239.903  1.00  0.00           O  
ATOM   1529  N1    G    48     413.457 398.841 240.737  1.00  0.00           N  
ATOM   1530  H1    G    48     413.187 399.191 241.636  1.00  0.00           H  
ATOM   1531  C2    G    48     414.353 397.802 240.632  1.00  0.00           C  
ATOM   1532  N2    G    48     414.590 396.789 241.438  1.00  0.00           N  
ATOM   1533  H21   G    48     413.875 396.806 242.139  1.00  0.00           H  
ATOM   1534  H22   G    48     415.281 397.188 242.064  1.00  0.00           H  
ATOM   1535  N3    G    48     415.030 397.422 239.607  1.00  0.00           N  
ATOM   1536  C4    G    48     414.554 398.013 238.531  1.00  0.00           C  
ATOM   1537  C3'   G    48     411.864 394.110 237.419  1.00  0.00           C  
ATOM   1538  H3'   G    48     411.203 394.875 237.789  1.00  0.00           H  
ATOM   1539  C2'   G    48     413.394 394.391 237.846  1.00  0.00           C  
ATOM   1540  H2'   G    48     413.345 394.266 238.874  1.00  0.00           H  
ATOM   1541  O2'   G    48     414.526 393.567 237.827  1.00  0.00           O  
ATOM   1542 HO2'   G    48     415.291 394.163 237.969  1.00  0.00           H  
ATOM   1543  O3'   G    48     411.046 392.868 237.273  1.00  0.00           O  
ATOM   1544  P     C    49     410.295 391.637 238.325  1.00  0.00           P  
ATOM   1545  OP1   C    49     411.104 390.372 238.517  1.00  0.00           O  
ATOM   1546  OP2   C    49     408.869 391.295 237.933  1.00  0.00           O  
ATOM   1547  O5'   C    49     410.177 392.131 239.820  1.00  0.00           O  
ATOM   1548  C5'   C    49     411.372 392.184 240.518  1.00  0.00           C  
ATOM   1549  H5'   C    49     412.116 392.702 239.885  1.00  0.00           H  
ATOM   1550 H5''   C    49     411.753 391.177 240.627  1.00  0.00           H  
ATOM   1551  C4'   C    49     411.116 392.709 241.936  1.00  0.00           C  
ATOM   1552  H4'   C    49     411.318 391.848 242.573  1.00  0.00           H  
ATOM   1553  O4'   C    49     412.039 393.705 242.381  1.00  0.00           O  
ATOM   1554  C1'   C    49     411.265 394.582 243.172  1.00  0.00           C  
ATOM   1555  H1'   C    49     411.639 394.401 244.110  1.00  0.00           H  
ATOM   1556  N1    C    49     411.237 396.125 243.031  1.00  0.00           N  
ATOM   1557  C6    C    49     410.058 396.511 242.751  1.00  0.00           C  
ATOM   1558  H6    C    49     409.419 395.837 242.244  1.00  0.00           H  
ATOM   1559  C5    C    49     409.808 397.789 242.884  1.00  0.00           C  
ATOM   1560  H5    C    49     409.195 398.134 242.240  1.00  0.00           H  
ATOM   1561  C4    C    49     410.502 398.749 243.567  1.00  0.00           C  
ATOM   1562  N4    C    49     410.530 399.740 242.747  1.00  0.00           N  
ATOM   1563  H41   C    49     410.760 400.655 243.032  1.00  0.00           H  
ATOM   1564  H42   C    49     409.893 399.695 242.007  1.00  0.00           H  
ATOM   1565  N3    C    49     411.627 398.427 244.063  1.00  0.00           N  
ATOM   1566  C2    C    49     412.019 397.232 243.592  1.00  0.00           C  
ATOM   1567  O2    C    49     412.877 397.719 242.973  1.00  0.00           O  
ATOM   1568  C3'   C    49     409.629 393.091 242.246  1.00  0.00           C  
ATOM   1569  H3'   C    49     409.223 393.906 241.657  1.00  0.00           H  
ATOM   1570  C2'   C    49     409.963 393.804 243.498  1.00  0.00           C  
ATOM   1571  H2'   C    49     409.114 394.459 243.637  1.00  0.00           H  
ATOM   1572  O2'   C    49     410.224 392.950 244.632  1.00  0.00           O  
ATOM   1573 HO2'   C    49     410.858 393.360 245.233  1.00  0.00           H  
ATOM   1574  O3'   C    49     408.650 392.028 242.305  1.00  0.00           O  
ATOM   1575  P     A    50     407.044 392.316 242.572  1.00  0.00           P  
ATOM   1576  OP1   A    50     406.927 393.067 243.856  1.00  0.00           O  
ATOM   1577  OP2   A    50     406.419 390.955 242.550  1.00  0.00           O  
ATOM   1578  O5'   A    50     406.234 393.222 241.420  1.00  0.00           O  
ATOM   1579  C5'   A    50     405.905 392.730 240.104  1.00  0.00           C  
ATOM   1580  H5'   A    50     405.660 391.671 240.184  1.00  0.00           H  
ATOM   1581 H5''   A    50     406.805 392.719 239.488  1.00  0.00           H  
ATOM   1582  C4'   A    50     404.724 393.410 239.292  1.00  0.00           C  
ATOM   1583  H4'   A    50     403.958 392.631 239.271  1.00  0.00           H  
ATOM   1584  O4'   A    50     404.069 394.644 239.737  1.00  0.00           O  
ATOM   1585  C1'   A    50     403.830 395.558 238.629  1.00  0.00           C  
ATOM   1586  H1'   A    50     402.883 395.376 238.148  1.00  0.00           H  
ATOM   1587  N9    A    50     403.981 397.007 238.937  1.00  0.00           N  
ATOM   1588  C8    A    50     404.761 397.283 240.014  1.00  0.00           C  
ATOM   1589  H8    A    50     405.264 396.423 240.440  1.00  0.00           H  
ATOM   1590  N7    A    50     404.871 398.464 240.554  1.00  0.00           N  
ATOM   1591  C5    A    50     404.280 399.351 239.726  1.00  0.00           C  
ATOM   1592  C6    A    50     403.493 401.083 240.208  1.00  0.00           C  
ATOM   1593  N6    A    50     403.422 401.525 241.481  1.00  0.00           N  
ATOM   1594  H61   A    50     404.091 402.282 241.607  1.00  0.00           H  
ATOM   1595  H62   A    50     403.926 400.925 242.145  1.00  0.00           H  
ATOM   1596  N1    A    50     401.921 401.628 239.376  1.00  0.00           N  
ATOM   1597  C2    A    50     401.037 400.479 238.212  1.00  0.00           C  
ATOM   1598  H2    A    50     400.023 400.725 237.941  1.00  0.00           H  
ATOM   1599  N3    A    50     401.701 398.786 237.764  1.00  0.00           N  
ATOM   1600  C4    A    50     403.405 398.242 238.534  1.00  0.00           C  
ATOM   1601  C3'   A    50     405.132 393.603 237.820  1.00  0.00           C  
ATOM   1602  H3'   A    50     406.175 393.310 237.695  1.00  0.00           H  
ATOM   1603  C2'   A    50     405.027 395.140 237.800  1.00  0.00           C  
ATOM   1604  H2'   A    50     405.866 395.425 238.423  1.00  0.00           H  
ATOM   1605  O2'   A    50     405.116 395.802 236.546  1.00  0.00           O  
ATOM   1606 HO2'   A    50     405.787 395.359 235.997  1.00  0.00           H  
ATOM   1607  O3'   A    50     404.306 392.850 236.930  1.00  0.00           O  
ATOM   1608  P     G    51     404.619 392.802 235.295  1.00  0.00           P  
ATOM   1609  OP1   G    51     403.973 391.541 234.770  1.00  0.00           O  
ATOM   1610  OP2   G    51     406.086 392.974 235.128  1.00  0.00           O  
ATOM   1611  O5'   G    51     404.085 394.112 234.439  1.00  0.00           O  
ATOM   1612  C5'   G    51     402.743 394.470 234.477  1.00  0.00           C  
ATOM   1613  H5'   G    51     402.207 393.538 234.367  1.00  0.00           H  
ATOM   1614 H5''   G    51     402.540 395.151 233.666  1.00  0.00           H  
ATOM   1615  C4'   G    51     402.304 395.134 235.775  1.00  0.00           C  
ATOM   1616  H4'   G    51     403.008 394.743 236.473  1.00  0.00           H  
ATOM   1617  O4'   G    51     402.295 396.597 235.742  1.00  0.00           O  
ATOM   1618  C1'   G    51     400.955 397.133 235.715  1.00  0.00           C  
ATOM   1619  H1'   G    51     400.645 397.402 236.690  1.00  0.00           H  
ATOM   1620  N9    G    51     400.733 398.379 234.766  1.00  0.00           N  
ATOM   1621  C8    G    51     401.371 398.403 233.580  1.00  0.00           C  
ATOM   1622  H8    G    51     401.914 397.544 233.331  1.00  0.00           H  
ATOM   1623  N7    G    51     401.276 399.434 232.802  1.00  0.00           N  
ATOM   1624  C5    G    51     400.819 400.384 233.667  1.00  0.00           C  
ATOM   1625  C6    G    51     401.045 401.812 233.570  1.00  0.00           C  
ATOM   1626  O6    G    51     401.551 402.486 232.669  1.00  0.00           O  
ATOM   1627  N1    G    51     400.775 402.476 234.722  1.00  0.00           N  
ATOM   1628  H1    G    51     401.136 403.407 234.817  1.00  0.00           H  
ATOM   1629  C2    G    51     400.202 401.860 235.772  1.00  0.00           C  
ATOM   1630  N2    G    51     400.124 402.668 236.796  1.00  0.00           N  
ATOM   1631  H21   G    51     400.817 403.391 236.828  1.00  0.00           H  
ATOM   1632  H22   G    51     399.969 402.205 237.683  1.00  0.00           H  
ATOM   1633  N3    G    51     399.819 400.555 235.828  1.00  0.00           N  
ATOM   1634  C4    G    51     400.360 399.778 234.836  1.00  0.00           C  
ATOM   1635  C3'   G    51     400.968 394.549 236.207  1.00  0.00           C  
ATOM   1636  H3'   G    51     400.705 393.750 235.524  1.00  0.00           H  
ATOM   1637  C2'   G    51     400.174 395.822 235.722  1.00  0.00           C  
ATOM   1638  H2'   G    51     400.099 395.642 234.668  1.00  0.00           H  
ATOM   1639  O2'   G    51     398.910 396.007 236.360  1.00  0.00           O  
ATOM   1640 HO2'   G    51     398.682 396.955 236.424  1.00  0.00           H  
ATOM   1641  O3'   G    51     400.996 393.925 237.548  1.00  0.00           O  
ATOM   1642  P     G    52     400.707 392.250 237.771  1.00  0.00           P  
ATOM   1643  OP1   G    52     401.790 391.432 237.169  1.00  0.00           O  
ATOM   1644  OP2   G    52     399.339 392.037 237.213  1.00  0.00           O  
ATOM   1645  O5'   G    52     400.547 391.674 239.359  1.00  0.00           O  
ATOM   1646  C5'   G    52     401.455 390.848 240.154  1.00  0.00           C  
ATOM   1647  H5'   G    52     402.343 390.586 239.572  1.00  0.00           H  
ATOM   1648 H5''   G    52     400.942 389.899 240.335  1.00  0.00           H  
ATOM   1649  C4'   G    52     401.938 391.335 241.585  1.00  0.00           C  
ATOM   1650  H4'   G    52     402.419 390.477 242.068  1.00  0.00           H  
ATOM   1651  O4'   G    52     402.943 392.331 241.450  1.00  0.00           O  
ATOM   1652  C1'   G    52     402.602 393.509 242.188  1.00  0.00           C  
ATOM   1653  H1'   G    52     403.495 393.999 242.577  1.00  0.00           H  
ATOM   1654  N9    G    52     401.814 394.495 241.439  1.00  0.00           N  
ATOM   1655  C8    G    52     400.739 394.252 240.638  1.00  0.00           C  
ATOM   1656  H8    G    52     400.294 393.311 240.538  1.00  0.00           H  
ATOM   1657  N7    G    52     400.201 395.252 240.061  1.00  0.00           N  
ATOM   1658  C5    G    52     400.856 396.274 240.703  1.00  0.00           C  
ATOM   1659  C6    G    52     400.455 397.622 240.688  1.00  0.00           C  
ATOM   1660  O6    G    52     399.659 398.111 239.890  1.00  0.00           O  
ATOM   1661  N1    G    52     401.016 398.377 241.679  1.00  0.00           N  
ATOM   1662  H1    G    52     401.153 399.299 241.312  1.00  0.00           H  
ATOM   1663  C2    G    52     402.133 397.968 242.302  1.00  0.00           C  
ATOM   1664  N2    G    52     402.730 399.015 242.837  1.00  0.00           N  
ATOM   1665  H21   G    52     402.643 399.829 242.235  1.00  0.00           H  
ATOM   1666  H22   G    52     403.609 398.968 243.303  1.00  0.00           H  
ATOM   1667  N3    G    52     402.521 396.671 242.458  1.00  0.00           N  
ATOM   1668  C4    G    52     401.811 395.860 241.601  1.00  0.00           C  
ATOM   1669  C3'   G    52     400.940 391.905 242.638  1.00  0.00           C  
ATOM   1670  H3'   G    52     400.097 392.306 242.093  1.00  0.00           H  
ATOM   1671  C2'   G    52     401.682 393.089 243.299  1.00  0.00           C  
ATOM   1672  H2'   G    52     400.976 393.888 243.506  1.00  0.00           H  
ATOM   1673  O2'   G    52     402.494 392.837 244.442  1.00  0.00           O  
ATOM   1674 HO2'   G    52     402.711 393.682 244.887  1.00  0.00           H  
ATOM   1675  O3'   G    52     400.396 391.055 243.634  1.00  0.00           O  
ATOM   1676  P     G    53     398.959 391.453 244.277  1.00  0.00           P  
ATOM   1677  OP1   G    53     398.679 390.508 245.393  1.00  0.00           O  
ATOM   1678  OP2   G    53     398.000 391.499 243.140  1.00  0.00           O  
ATOM   1679  O5'   G    53     399.037 392.976 244.872  1.00  0.00           O  
ATOM   1680  C5'   G    53     399.637 393.293 246.127  1.00  0.00           C  
ATOM   1681  H5'   G    53     400.644 392.877 246.171  1.00  0.00           H  
ATOM   1682 H5''   G    53     399.055 392.831 246.927  1.00  0.00           H  
ATOM   1683  C4'   G    53     399.722 394.814 246.405  1.00  0.00           C  
ATOM   1684  H4'   G    53     400.229 394.962 247.362  1.00  0.00           H  
ATOM   1685  O4'   G    53     400.458 395.512 245.394  1.00  0.00           O  
ATOM   1686  C1'   G    53     399.830 396.769 245.148  1.00  0.00           C  
ATOM   1687  H1'   G    53     400.556 397.585 245.161  1.00  0.00           H  
ATOM   1688  N9    G    53     399.113 396.765 243.860  1.00  0.00           N  
ATOM   1689  C8    G    53     398.807 395.703 243.053  1.00  0.00           C  
ATOM   1690  H8    G    53     399.145 394.701 243.259  1.00  0.00           H  
ATOM   1691  N7    G    53     398.057 396.001 242.033  1.00  0.00           N  
ATOM   1692  C5    G    53     397.917 397.385 242.128  1.00  0.00           C  
ATOM   1693  C6    G    53     397.334 398.337 241.215  1.00  0.00           C  
ATOM   1694  O6    G    53     396.859 398.128 240.096  1.00  0.00           O  
ATOM   1695  N1    G    53     397.337 399.620 241.661  1.00  0.00           N  
ATOM   1696  H1    G    53     397.476 400.309 240.920  1.00  0.00           H  
ATOM   1697  C2    G    53     397.828 399.951 242.872  1.00  0.00           C  
ATOM   1698  N2    G    53     397.685 401.218 243.194  1.00  0.00           N  
ATOM   1699  H21   G    53     397.411 401.842 242.440  1.00  0.00           H  
ATOM   1700  H22   G    53     398.221 401.562 243.974  1.00  0.00           H  
ATOM   1701  N3    G    53     398.453 399.136 243.744  1.00  0.00           N  
ATOM   1702  C4    G    53     398.488 397.850 243.289  1.00  0.00           C  
ATOM   1703  C3'   G    53     398.360 395.516 246.495  1.00  0.00           C  
ATOM   1704  H3'   G    53     397.738 395.167 245.670  1.00  0.00           H  
ATOM   1705  C2'   G    53     398.770 396.969 246.230  1.00  0.00           C  
ATOM   1706  H2'   G    53     397.912 397.529 245.860  1.00  0.00           H  
ATOM   1707  O2'   G    53     399.380 397.643 247.330  1.00  0.00           O  
ATOM   1708 HO2'   G    53     399.319 398.613 247.209  1.00  0.00           H  
ATOM   1709  O3'   G    53     397.684 395.348 247.734  1.00  0.00           O  
ATOM   1710  P     A    54     396.075 395.471 247.833  1.00  0.00           P  
ATOM   1711  OP1   A    54     395.702 395.131 249.234  1.00  0.00           O  
ATOM   1712  OP2   A    54     395.484 394.658 246.738  1.00  0.00           O  
ATOM   1713  O5'   A    54     395.666 397.023 247.561  1.00  0.00           O  
ATOM   1714  C5'   A    54     395.950 398.011 248.537  1.00  0.00           C  
ATOM   1715  H5'   A    54     397.023 398.016 248.732  1.00  0.00           H  
ATOM   1716 H5''   A    54     395.451 397.738 249.469  1.00  0.00           H  
ATOM   1717  C4'   A    54     395.522 399.449 248.197  1.00  0.00           C  
ATOM   1718  H4'   A    54     395.950 400.039 248.999  1.00  0.00           H  
ATOM   1719  O4'   A    54     396.020 399.932 246.951  1.00  0.00           O  
ATOM   1720  C1'   A    54     394.947 400.429 246.151  1.00  0.00           C  
ATOM   1721  H1'   A    54     394.982 401.521 246.092  1.00  0.00           H  
ATOM   1722  N9    A    54     395.024 399.828 244.808  1.00  0.00           N  
ATOM   1723  C8    A    54     395.409 398.550 244.487  1.00  0.00           C  
ATOM   1724  H8    A    54     395.851 397.881 245.215  1.00  0.00           H  
ATOM   1725  N7    A    54     395.181 398.215 243.245  1.00  0.00           N  
ATOM   1726  C5    A    54     394.620 399.381 242.705  1.00  0.00           C  
ATOM   1727  C6    A    54     394.206 399.794 241.412  1.00  0.00           C  
ATOM   1728  N6    A    54     394.400 399.129 240.299  1.00  0.00           N  
ATOM   1729  H61   A    54     394.306 399.703 239.470  1.00  0.00           H  
ATOM   1730  H62   A    54     395.137 398.437 240.320  1.00  0.00           H  
ATOM   1731  N1    A    54     393.638 400.972 241.194  1.00  0.00           N  
ATOM   1732  C2    A    54     393.575 401.810 242.218  1.00  0.00           C  
ATOM   1733  H2    A    54     393.148 402.781 242.006  1.00  0.00           H  
ATOM   1734  N3    A    54     393.991 401.610 243.467  1.00  0.00           N  
ATOM   1735  C4    A    54     394.511 400.364 243.650  1.00  0.00           C  
ATOM   1736  C3'   A    54     394.015 399.705 248.238  1.00  0.00           C  
ATOM   1737  H3'   A    54     393.502 398.792 248.549  1.00  0.00           H  
ATOM   1738  C2'   A    54     393.628 399.972 246.784  1.00  0.00           C  
ATOM   1739  H2'   A    54     393.343 399.014 246.341  1.00  0.00           H  
ATOM   1740  O2'   A    54     392.543 400.864 246.625  1.00  0.00           O  
ATOM   1741 HO2'   A    54     392.726 401.626 247.230  1.00  0.00           H  
ATOM   1742  O3'   A    54     393.743 400.706 249.216  1.00  0.00           O  
ATOM   1743  P     A    55     394.029 402.308 249.130  1.00  0.00           P  
ATOM   1744  OP1   A    55     393.817 402.743 250.527  1.00  0.00           O  
ATOM   1745  OP2   A    55     393.101 402.833 248.096  1.00  0.00           O  
ATOM   1746  O5'   A    55     395.548 402.749 248.652  1.00  0.00           O  
ATOM   1747  C5'   A    55     396.738 402.383 249.358  1.00  0.00           C  
ATOM   1748  H5'   A    55     397.265 401.658 248.737  1.00  0.00           H  
ATOM   1749 H5''   A    55     396.458 401.878 250.283  1.00  0.00           H  
ATOM   1750  C4'   A    55     397.793 403.456 249.727  1.00  0.00           C  
ATOM   1751  H4'   A    55     398.538 402.922 250.320  1.00  0.00           H  
ATOM   1752  O4'   A    55     398.506 404.013 248.626  1.00  0.00           O  
ATOM   1753  C1'   A    55     399.019 405.297 249.003  1.00  0.00           C  
ATOM   1754  H1'   A    55     400.107 405.334 248.899  1.00  0.00           H  
ATOM   1755  N9    A    55     398.415 406.312 248.098  1.00  0.00           N  
ATOM   1756  C8    A    55     397.699 406.062 246.949  1.00  0.00           C  
ATOM   1757  H8    A    55     397.429 405.058 246.645  1.00  0.00           H  
ATOM   1758  N7    A    55     397.374 407.124 246.261  1.00  0.00           N  
ATOM   1759  C5    A    55     397.949 408.164 247.004  1.00  0.00           C  
ATOM   1760  C6    A    55     398.018 409.570 246.841  1.00  0.00           C  
ATOM   1761  N6    A    55     397.461 410.236 245.843  1.00  0.00           N  
ATOM   1762  H61   A    55     397.533 411.240 245.831  1.00  0.00           H  
ATOM   1763  H62   A    55     396.935 409.728 245.147  1.00  0.00           H  
ATOM   1764  N1    A    55     398.681 410.337 247.708  1.00  0.00           N  
ATOM   1765  C2    A    55     399.283 409.735 248.727  1.00  0.00           C  
ATOM   1766  H2    A    55     399.804 410.389 249.415  1.00  0.00           H  
ATOM   1767  N3    A    55     399.308 408.433 249.016  1.00  0.00           N  
ATOM   1768  C4    A    55     398.606 407.685 248.111  1.00  0.00           C  
ATOM   1769  C3'   A    55     397.354 404.638 250.593  1.00  0.00           C  
ATOM   1770  H3'   A    55     396.525 405.155 250.106  1.00  0.00           H  
ATOM   1771  C2'   A    55     398.638 405.494 250.483  1.00  0.00           C  
ATOM   1772  H2'   A    55     398.439 406.540 250.705  1.00  0.00           H  
ATOM   1773  O2'   A    55     399.723 405.013 251.289  1.00  0.00           O  
ATOM   1774 HO2'   A    55     400.399 405.709 251.408  1.00  0.00           H  
ATOM   1775  O3'   A    55     397.026 404.207 251.914  1.00  0.00           O  
ATOM   1776  P     A    56     395.785 404.841 252.760  1.00  0.00           P  
ATOM   1777  OP1   A    56     395.494 403.921 253.902  1.00  0.00           O  
ATOM   1778  OP2   A    56     394.676 405.231 251.843  1.00  0.00           O  
ATOM   1779  O5'   A    56     396.320 406.236 253.353  1.00  0.00           O  
ATOM   1780  C5'   A    56     397.321 406.344 254.339  1.00  0.00           C  
ATOM   1781  H5'   A    56     398.198 405.761 254.050  1.00  0.00           H  
ATOM   1782 H5''   A    56     396.944 405.981 255.296  1.00  0.00           H  
ATOM   1783  C4'   A    56     397.718 407.823 254.465  1.00  0.00           C  
ATOM   1784  H4'   A    56     398.379 407.926 255.327  1.00  0.00           H  
ATOM   1785  O4'   A    56     398.424 408.281 253.303  1.00  0.00           O  
ATOM   1786  C1'   A    56     397.951 409.576 252.946  1.00  0.00           C  
ATOM   1787  H1'   A    56     398.783 410.257 252.751  1.00  0.00           H  
ATOM   1788  N9    A    56     397.102 409.501 251.719  1.00  0.00           N  
ATOM   1789  C8    A    56     396.611 408.383 251.087  1.00  0.00           C  
ATOM   1790  H8    A    56     396.751 407.394 251.480  1.00  0.00           H  
ATOM   1791  N7    A    56     395.994 408.597 249.958  1.00  0.00           N  
ATOM   1792  C5    A    56     396.091 409.982 249.821  1.00  0.00           C  
ATOM   1793  C6    A    56     395.675 410.904 248.832  1.00  0.00           C  
ATOM   1794  N6    A    56     394.980 410.586 247.751  1.00  0.00           N  
ATOM   1795  H61   A    56     394.762 411.310 247.090  1.00  0.00           H  
ATOM   1796  H62   A    56     394.686 409.627 247.614  1.00  0.00           H  
ATOM   1797  N1    A    56     395.947 412.204 248.941  1.00  0.00           N  
ATOM   1798  C2    A    56     396.613 412.604 250.017  1.00  0.00           C  
ATOM   1799  H2    A    56     396.802 413.667 250.085  1.00  0.00           H  
ATOM   1800  N3    A    56     397.057 411.866 251.035  1.00  0.00           N  
ATOM   1801  C4    A    56     396.766 410.543 250.877  1.00  0.00           C  
ATOM   1802  C3'   A    56     396.521 408.766 254.686  1.00  0.00           C  
ATOM   1803  H3'   A    56     395.704 408.512 254.008  1.00  0.00           H  
ATOM   1804  C2'   A    56     397.171 410.062 254.172  1.00  0.00           C  
ATOM   1805  H2'   A    56     396.418 410.758 253.847  1.00  0.00           H  
ATOM   1806  O2'   A    56     398.068 410.666 255.112  1.00  0.00           O  
ATOM   1807 HO2'   A    56     398.262 411.587 254.852  1.00  0.00           H  
ATOM   1808  O3'   A    56     396.062 408.782 256.043  1.00  0.00           O  
ATOM   1809  P     G    57     394.499 409.033 256.422  1.00  0.00           P  
ATOM   1810  OP1   G    57     394.370 408.924 257.904  1.00  0.00           O  
ATOM   1811  OP2   G    57     393.656 408.138 255.580  1.00  0.00           O  
ATOM   1812  O5'   G    57     394.170 410.559 255.987  1.00  0.00           O  
ATOM   1813  C5'   G    57     394.818 411.672 256.581  1.00  0.00           C  
ATOM   1814  H5'   G    57     395.859 411.420 256.789  1.00  0.00           H  
ATOM   1815 H5''   G    57     394.329 411.913 257.527  1.00  0.00           H  
ATOM   1816  C4'   G    57     394.801 412.918 255.673  1.00  0.00           C  
ATOM   1817  H4'   G    57     395.264 413.735 256.229  1.00  0.00           H  
ATOM   1818  O4'   G    57     395.551 412.741 254.471  1.00  0.00           O  
ATOM   1819  C1'   G    57     394.799 413.216 253.359  1.00  0.00           C  
ATOM   1820  H1'   G    57     395.451 413.745 252.660  1.00  0.00           H  
ATOM   1821  N9    G    57     394.137 412.106 252.614  1.00  0.00           N  
ATOM   1822  C8    G    57     394.072 410.766 252.911  1.00  0.00           C  
ATOM   1823  H8    G    57     394.480 410.346 253.808  1.00  0.00           H  
ATOM   1824  N7    G    57     393.506 410.020 252.010  1.00  0.00           N  
ATOM   1825  C5    G    57     393.163 410.934 251.017  1.00  0.00           C  
ATOM   1826  C6    G    57     392.518 410.739 249.748  1.00  0.00           C  
ATOM   1827  O6    G    57     392.094 409.694 249.255  1.00  0.00           O  
ATOM   1828  N1    G    57     392.387 411.902 249.014  1.00  0.00           N  
ATOM   1829  H1    G    57     391.964 411.810 248.104  1.00  0.00           H  
ATOM   1830  C2    G    57     392.857 413.105 249.434  1.00  0.00           C  
ATOM   1831  N2    G    57     392.820 414.105 248.590  1.00  0.00           N  
ATOM   1832  H21   G    57     392.507 413.987 247.640  1.00  0.00           H  
ATOM   1833  H22   G    57     393.250 414.969 248.887  1.00  0.00           H  
ATOM   1834  N3    G    57     393.409 413.341 250.624  1.00  0.00           N  
ATOM   1835  C4    G    57     393.546 412.209 251.375  1.00  0.00           C  
ATOM   1836  C3'   G    57     393.408 413.390 255.245  1.00  0.00           C  
ATOM   1837  H3'   G    57     392.805 412.530 254.950  1.00  0.00           H  
ATOM   1838  C2'   G    57     393.767 414.176 253.965  1.00  0.00           C  
ATOM   1839  H2'   G    57     392.902 414.284 253.310  1.00  0.00           H  
ATOM   1840  O2'   G    57     394.394 415.445 254.203  1.00  0.00           O  
ATOM   1841 HO2'   G    57     394.632 415.875 253.358  1.00  0.00           H  
ATOM   1842  O3'   G    57     392.770 414.143 256.273  1.00  0.00           O  
ATOM   1843  P     C    58     391.325 413.710 256.866  1.00  0.00           P  
ATOM   1844  OP1   C    58     391.110 414.453 258.140  1.00  0.00           O  
ATOM   1845  OP2   C    58     391.216 412.226 256.884  1.00  0.00           O  
ATOM   1846  O5'   C    58     390.293 414.267 255.754  1.00  0.00           O  
ATOM   1847  C5'   C    58     390.188 415.656 255.480  1.00  0.00           C  
ATOM   1848  H5'   C    58     391.170 416.125 255.567  1.00  0.00           H  
ATOM   1849 H5''   C    58     389.526 416.120 256.213  1.00  0.00           H  
ATOM   1850  C4'   C    58     389.658 415.934 254.063  1.00  0.00           C  
ATOM   1851  H4'   C    58     389.603 417.016 253.933  1.00  0.00           H  
ATOM   1852  O4'   C    58     390.524 415.411 253.048  1.00  0.00           O  
ATOM   1853  C1'   C    58     389.743 414.820 252.005  1.00  0.00           C  
ATOM   1854  H1'   C    58     390.087 415.180 251.031  1.00  0.00           H  
ATOM   1855  N1    C    58     389.830 413.319 252.016  1.00  0.00           N  
ATOM   1856  C6    C    58     390.527 412.645 252.989  1.00  0.00           C  
ATOM   1857  H6    C    58     391.008 413.194 253.783  1.00  0.00           H  
ATOM   1858  C5    C    58     390.620 411.297 252.965  1.00  0.00           C  
ATOM   1859  H5    C    58     391.167 410.784 253.741  1.00  0.00           H  
ATOM   1860  C4    C    58     389.997 410.616 251.888  1.00  0.00           C  
ATOM   1861  N4    C    58     390.076 409.319 251.807  1.00  0.00           N  
ATOM   1862  H41   C    58     389.681 408.854 250.998  1.00  0.00           H  
ATOM   1863  H42   C    58     390.656 408.823 252.461  1.00  0.00           H  
ATOM   1864  N3    C    58     389.354 411.233 250.916  1.00  0.00           N  
ATOM   1865  C2    C    58     389.271 412.587 250.954  1.00  0.00           C  
ATOM   1866  O2    C    58     388.696 413.133 250.013  1.00  0.00           O  
ATOM   1867  C3'   C    58     388.262 415.360 253.794  1.00  0.00           C  
ATOM   1868  H3'   C    58     388.222 414.340 254.182  1.00  0.00           H  
ATOM   1869  C2'   C    58     388.307 415.315 252.256  1.00  0.00           C  
ATOM   1870  H2'   C    58     387.571 414.612 251.875  1.00  0.00           H  
ATOM   1871  O2'   C    58     388.148 416.599 251.641  1.00  0.00           O  
ATOM   1872 HO2'   C    58     387.975 416.497 250.685  1.00  0.00           H  
ATOM   1873  O3'   C    58     387.206 416.154 254.338  1.00  0.00           O  
ATOM   1874  P     C    59     385.757 415.518 254.696  1.00  0.00           P  
ATOM   1875  OP1   C    59     384.987 416.570 255.418  1.00  0.00           O  
ATOM   1876  OP2   C    59     385.985 414.222 255.393  1.00  0.00           O  
ATOM   1877  O5'   C    59     384.985 415.184 253.301  1.00  0.00           O  
ATOM   1878  C5'   C    59     384.442 416.202 252.465  1.00  0.00           C  
ATOM   1879  H5'   C    59     385.265 416.853 252.148  1.00  0.00           H  
ATOM   1880 H5''   C    59     383.743 416.817 253.029  1.00  0.00           H  
ATOM   1881  C4'   C    59     383.726 415.654 251.201  1.00  0.00           C  
ATOM   1882  H4'   C    59     383.339 416.518 250.656  1.00  0.00           H  
ATOM   1883  O4'   C    59     384.754 415.083 250.372  1.00  0.00           O  
ATOM   1884  C1'   C    59     384.257 413.931 249.699  1.00  0.00           C  
ATOM   1885  H1'   C    59     384.502 413.979 248.633  1.00  0.00           H  
ATOM   1886  N1    C    59     384.785 412.647 250.260  1.00  0.00           N  
ATOM   1887  C6    C    59     385.589 412.616 251.371  1.00  0.00           C  
ATOM   1888  H6    C    59     385.844 413.535 251.868  1.00  0.00           H  
ATOM   1889  C5    C    59     386.052 411.442 251.855  1.00  0.00           C  
ATOM   1890  H5    C    59     386.676 411.431 252.736  1.00  0.00           H  
ATOM   1891  C4    C    59     385.682 410.264 251.163  1.00  0.00           C  
ATOM   1892  N4    C    59     386.127 409.117 251.582  1.00  0.00           N  
ATOM   1893  H41   C    59     385.897 408.260 251.093  1.00  0.00           H  
ATOM   1894  H42   C    59     386.702 409.083 252.403  1.00  0.00           H  
ATOM   1895  N3    C    59     384.927 410.257 250.085  1.00  0.00           N  
ATOM   1896  C2    C    59     384.478 411.444 249.608  1.00  0.00           C  
ATOM   1897  O2    C    59     383.793 411.408 248.587  1.00  0.00           O  
ATOM   1898  C3'   C    59     382.585 414.567 251.333  1.00  0.00           C  
ATOM   1899  H3'   C    59     382.909 413.828 252.064  1.00  0.00           H  
ATOM   1900  C2'   C    59     382.740 414.013 249.899  1.00  0.00           C  
ATOM   1901  H2'   C    59     382.266 413.034 249.844  1.00  0.00           H  
ATOM   1902  O2'   C    59     382.217 414.878 248.875  1.00  0.00           O  
ATOM   1903 HO2'   C    59     382.108 414.388 248.036  1.00  0.00           H  
ATOM   1904  O3'   C    59     381.149 414.827 251.473  1.00  0.00           O  
ATOM   1905  P     C    60     380.082 414.166 252.609  1.00  0.00           P  
ATOM   1906  OP1   C    60     378.848 414.975 252.397  1.00  0.00           O  
ATOM   1907  OP2   C    60     380.792 414.370 253.899  1.00  0.00           O  
ATOM   1908  O5'   C    60     379.591 412.494 252.621  1.00  0.00           O  
ATOM   1909  C5'   C    60     378.214 411.879 252.430  1.00  0.00           C  
ATOM   1910  H5'   C    60     378.083 412.169 251.360  1.00  0.00           H  
ATOM   1911 H5''   C    60     377.462 412.553 252.832  1.00  0.00           H  
ATOM   1912  C4'   C    60     377.734 410.232 252.548  1.00  0.00           C  
ATOM   1913  H4'   C    60     376.822 410.227 251.941  1.00  0.00           H  
ATOM   1914  O4'   C    60     378.766 410.210 251.551  1.00  0.00           O  
ATOM   1915  C1'   C    60     379.378 409.019 251.399  1.00  0.00           C  
ATOM   1916  H1'   C    60     379.429 408.819 250.316  1.00  0.00           H  
ATOM   1917  N1    C    60     380.812 409.046 251.848  1.00  0.00           N  
ATOM   1918  C6    C    60     381.568 410.125 252.269  1.00  0.00           C  
ATOM   1919  H6    C    60     381.257 411.136 252.073  1.00  0.00           H  
ATOM   1920  C5    C    60     382.730 409.897 252.946  1.00  0.00           C  
ATOM   1921  H5    C    60     383.309 410.717 253.348  1.00  0.00           H  
ATOM   1922  C4    C    60     383.111 408.534 253.100  1.00  0.00           C  
ATOM   1923  N4    C    60     384.079 408.155 253.887  1.00  0.00           N  
ATOM   1924  H41   C    60     384.289 407.167 253.869  1.00  0.00           H  
ATOM   1925  H42   C    60     384.580 408.818 254.450  1.00  0.00           H  
ATOM   1926  N3    C    60     382.565 407.571 252.393  1.00  0.00           N  
ATOM   1927  C2    C    60     381.488 407.865 251.648  1.00  0.00           C  
ATOM   1928  O2    C    60     381.109 407.072 250.791  1.00  0.00           O  
ATOM   1929  C3'   C    60     377.672 408.698 253.533  1.00  0.00           C  
ATOM   1930  H3'   C    60     378.499 408.866 254.223  1.00  0.00           H  
ATOM   1931  C2'   C    60     378.344 408.105 252.164  1.00  0.00           C  
ATOM   1932  H2'   C    60     378.860 407.176 252.376  1.00  0.00           H  
ATOM   1933  O2'   C    60     377.371 407.847 251.122  1.00  0.00           O  
ATOM   1934 HO2'   C    60     377.798 407.803 250.234  1.00  0.00           H  
ATOM   1935  O3'   C    60     376.583 407.433 254.252  1.00  0.00           O  
ATOM   1936  P     A    61     375.859 406.465 256.058  1.00  0.00           P  
ATOM   1937  OP1   A    61     374.680 407.358 256.216  1.00  0.00           O  
ATOM   1938  OP2   A    61     377.008 406.784 256.933  1.00  0.00           O  
ATOM   1939  O5'   A    61     375.008 404.602 256.996  1.00  0.00           O  
ATOM   1940  C5'   A    61     374.401 403.750 258.569  1.00  0.00           C  
ATOM   1941  H5'   A    61     373.826 404.557 259.018  1.00  0.00           H  
ATOM   1942 H5''   A    61     375.288 403.812 259.184  1.00  0.00           H  
ATOM   1943  C4'   A    61     373.597 402.063 259.388  1.00  0.00           C  
ATOM   1944  H4'   A    61     372.632 402.076 258.887  1.00  0.00           H  
ATOM   1945  O4'   A    61     374.536 401.427 258.442  1.00  0.00           O  
ATOM   1946  C1'   A    61     375.858 401.306 258.989  1.00  0.00           C  
ATOM   1947  H1'   A    61     376.177 400.310 258.660  1.00  0.00           H  
ATOM   1948  N9    A    61     377.229 402.185 258.236  1.00  0.00           N  
ATOM   1949  C8    A    61     377.519 403.586 258.163  1.00  0.00           C  
ATOM   1950  H8    A    61     376.912 404.367 258.563  1.00  0.00           H  
ATOM   1951  N7    A    61     378.575 404.081 257.538  1.00  0.00           N  
ATOM   1952  C5    A    61     379.222 403.008 256.990  1.00  0.00           C  
ATOM   1953  C6    A    61     380.432 402.896 256.140  1.00  0.00           C  
ATOM   1954  N6    A    61     381.367 403.738 255.615  1.00  0.00           N  
ATOM   1955  H61   A    61     382.137 403.274 255.142  1.00  0.00           H  
ATOM   1956  H62   A    61     381.501 404.708 255.840  1.00  0.00           H  
ATOM   1957  N1    A    61     380.763 401.726 255.655  1.00  0.00           N  
ATOM   1958  C2    A    61     380.014 400.715 256.042  1.00  0.00           C  
ATOM   1959  H2    A    61     380.420 399.795 255.644  1.00  0.00           H  
ATOM   1960  N3    A    61     378.883 400.664 256.810  1.00  0.00           N  
ATOM   1961  C4    A    61     378.434 401.866 257.340  1.00  0.00           C  
ATOM   1962  C3'   A    61     373.176 400.838 261.096  1.00  0.00           C  
ATOM   1963  H3'   A    61     373.074 401.673 261.783  1.00  0.00           H  
ATOM   1964  C2'   A    61     374.973 401.047 260.549  1.00  0.00           C  
ATOM   1965  H2'   A    61     375.233 402.001 261.027  1.00  0.00           H  
ATOM   1966  O2'   A    61     375.898 400.140 261.140  1.00  0.00           O  
ATOM   1967 HO2'   A    61     376.812 400.462 260.942  1.00  0.00           H  
ATOM   1968  O3'   A    61     371.982 399.386 262.536  1.00  0.00           O  
ATOM   1969  P     A    62     370.060 397.910 264.184  1.00  0.00           P  
ATOM   1970  OP1   A    62     369.086 397.708 263.083  1.00  0.00           O  
ATOM   1971  OP2   A    62     370.970 396.757 264.430  1.00  0.00           O  
ATOM   1972  O5'   A    62     368.193 397.154 266.285  1.00  0.00           O  
ATOM   1973  C5'   A    62     366.957 395.873 267.801  1.00  0.00           C  
ATOM   1974  H5'   A    62     367.761 395.642 268.507  1.00  0.00           H  
ATOM   1975 H5''   A    62     366.844 394.956 267.221  1.00  0.00           H  
ATOM   1976  C4'   A    62     365.266 395.162 269.403  1.00  0.00           C  
ATOM   1977  H4'   A    62     365.976 394.402 269.744  1.00  0.00           H  
ATOM   1978  O4'   A    62     363.894 394.437 268.924  1.00  0.00           O  
ATOM   1979  C1'   A    62     362.513 394.125 269.729  1.00  0.00           C  
ATOM   1980  H1'   A    62     361.766 394.845 269.388  1.00  0.00           H  
ATOM   1981  N9    A    62     361.521 392.837 269.969  1.00  0.00           N  
ATOM   1982  C8    A    62     360.152 392.935 270.324  1.00  0.00           C  
ATOM   1983  H8    A    62     359.680 393.825 270.732  1.00  0.00           H  
ATOM   1984  N7    A    62     359.405 391.872 270.139  1.00  0.00           N  
ATOM   1985  C5    A    62     360.358 390.884 269.928  1.00  0.00           C  
ATOM   1986  C6    A    62     360.274 389.481 269.669  1.00  0.00           C  
ATOM   1987  N6    A    62     359.236 388.822 269.147  1.00  0.00           N  
ATOM   1988  H61   A    62     359.403 387.888 268.787  1.00  0.00           H  
ATOM   1989  H62   A    62     358.430 389.336 268.814  1.00  0.00           H  
ATOM   1990  N1    A    62     361.321 388.700 269.905  1.00  0.00           N  
ATOM   1991  C2    A    62     362.442 389.293 270.302  1.00  0.00           C  
ATOM   1992  H2    A    62     363.242 388.606 270.549  1.00  0.00           H  
ATOM   1993  N3    A    62     362.719 390.610 270.374  1.00  0.00           N  
ATOM   1994  C4    A    62     361.631 391.412 270.130  1.00  0.00           C  
ATOM   1995  C3'   A    62     364.190 394.312 271.100  1.00  0.00           C  
ATOM   1996  H3'   A    62     364.328 393.246 270.872  1.00  0.00           H  
ATOM   1997  C2'   A    62     362.689 394.614 271.116  1.00  0.00           C  
ATOM   1998  H2'   A    62     362.066 393.930 271.681  1.00  0.00           H  
ATOM   1999  O2'   A    62     362.231 395.876 271.633  1.00  0.00           O  
ATOM   2000 HO2'   A    62     362.011 395.742 272.591  1.00  0.00           H  
ATOM   2001  O3'   A    62     363.656 393.789 272.817  1.00  0.00           O  
ATOM   2002  P     A    63     361.917 393.361 274.152  1.00  0.00           P  
ATOM   2003  OP1   A    63     360.750 393.195 273.247  1.00  0.00           O  
ATOM   2004  OP2   A    63     361.825 394.594 274.985  1.00  0.00           O  
ATOM   2005  O5'   A    63     361.138 392.035 275.528  1.00  0.00           O  
ATOM   2006  C5'   A    63     360.000 391.980 276.820  1.00  0.00           C  
ATOM   2007  H5'   A    63     359.476 392.943 276.881  1.00  0.00           H  
ATOM   2008 H5''   A    63     360.625 392.061 277.717  1.00  0.00           H  
ATOM   2009  C4'   A    63     358.803 390.954 277.650  1.00  0.00           C  
ATOM   2010  H4'   A    63     358.706 391.494 278.609  1.00  0.00           H  
ATOM   2011  O4'   A    63     357.371 390.951 277.320  1.00  0.00           O  
ATOM   2012  C1'   A    63     356.629 389.677 277.537  1.00  0.00           C  
ATOM   2013  H1'   A    63     355.559 389.807 277.769  1.00  0.00           H  
ATOM   2014  N9    A    63     356.705 388.825 276.314  1.00  0.00           N  
ATOM   2015  C8    A    63     356.979 387.475 276.136  1.00  0.00           C  
ATOM   2016  H8    A    63     356.939 386.731 276.927  1.00  0.00           H  
ATOM   2017  N7    A    63     357.351 387.164 274.919  1.00  0.00           N  
ATOM   2018  C5    A    63     357.260 388.393 274.245  1.00  0.00           C  
ATOM   2019  C6    A    63     357.536 388.856 272.934  1.00  0.00           C  
ATOM   2020  N6    A    63     358.007 388.110 271.957  1.00  0.00           N  
ATOM   2021  H61   A    63     358.180 388.551 271.068  1.00  0.00           H  
ATOM   2022  H62   A    63     358.197 387.134 272.128  1.00  0.00           H  
ATOM   2023  N1    A    63     357.347 390.128 272.579  1.00  0.00           N  
ATOM   2024  C2    A    63     356.860 390.956 273.493  1.00  0.00           C  
ATOM   2025  H2    A    63     356.720 391.990 273.208  1.00  0.00           H  
ATOM   2026  N3    A    63     356.518 390.670 274.735  1.00  0.00           N  
ATOM   2027  C4    A    63     356.774 389.372 275.063  1.00  0.00           C  
ATOM   2028  C3'   A    63     358.758 389.485 278.315  1.00  0.00           C  
ATOM   2029  H3'   A    63     359.031 388.803 277.516  1.00  0.00           H  
ATOM   2030  C2'   A    63     357.309 388.964 278.691  1.00  0.00           C  
ATOM   2031  H2'   A    63     357.260 387.871 278.601  1.00  0.00           H  
ATOM   2032  O2'   A    63     356.613 389.267 279.922  1.00  0.00           O  
ATOM   2033 HO2'   A    63     355.837 388.660 280.036  1.00  0.00           H  
ATOM   2034  O3'   A    63     359.583 389.203 279.430  1.00  0.00           O  
ATOM   2035  P     G    64     360.876 388.299 279.162  1.00  0.00           P  
ATOM   2036  OP1   G    64     360.446 386.874 279.118  1.00  0.00           O  
ATOM   2037  OP2   G    64     361.543 388.881 277.970  1.00  0.00           O  
ATOM   2038  O5'   G    64     361.805 388.500 280.461  1.00  0.00           O  
ATOM   2039  C5'   G    64     362.301 389.779 280.825  1.00  0.00           C  
ATOM   2040  H5'   G    64     362.128 389.901 281.894  1.00  0.00           H  
ATOM   2041 H5''   G    64     361.751 390.568 280.310  1.00  0.00           H  
ATOM   2042  C4'   G    64     363.806 389.944 280.558  1.00  0.00           C  
ATOM   2043  H4'   G    64     364.335 389.056 280.907  1.00  0.00           H  
ATOM   2044  O4'   G    64     364.138 390.171 279.188  1.00  0.00           O  
ATOM   2045  C1'   G    64     365.141 391.185 279.113  1.00  0.00           C  
ATOM   2046  H1'   G    64     365.968 390.876 278.469  1.00  0.00           H  
ATOM   2047  N9    G    64     364.566 392.439 278.573  1.00  0.00           N  
ATOM   2048  C8    G    64     363.251 392.773 278.387  1.00  0.00           C  
ATOM   2049  H8    G    64     362.448 392.090 278.624  1.00  0.00           H  
ATOM   2050  N7    G    64     363.062 393.978 277.925  1.00  0.00           N  
ATOM   2051  C5    G    64     364.360 394.478 277.756  1.00  0.00           C  
ATOM   2052  C6    G    64     364.847 395.743 277.257  1.00  0.00           C  
ATOM   2053  O6    G    64     364.212 396.706 276.821  1.00  0.00           O  
ATOM   2054  N1    G    64     366.226 395.845 277.302  1.00  0.00           N  
ATOM   2055  H1    G    64     366.643 396.628 276.820  1.00  0.00           H  
ATOM   2056  C2    G    64     367.042 394.852 277.728  1.00  0.00           C  
ATOM   2057  N2    G    64     368.327 395.073 277.669  1.00  0.00           N  
ATOM   2058  H21   G    64     368.647 395.938 277.240  1.00  0.00           H  
ATOM   2059  H22   G    64     368.959 394.355 277.981  1.00  0.00           H  
ATOM   2060  N3    G    64     366.640 393.678 278.206  1.00  0.00           N  
ATOM   2061  C4    G    64     365.282 393.545 278.183  1.00  0.00           C  
ATOM   2062  C3'   G    64     364.345 391.154 281.324  1.00  0.00           C  
ATOM   2063  H3'   G    64     363.662 391.992 281.169  1.00  0.00           H  
ATOM   2064  C2'   G    64     365.637 391.440 280.542  1.00  0.00           C  
ATOM   2065  H2'   G    64     365.941 392.480 280.675  1.00  0.00           H  
ATOM   2066  O2'   G    64     366.723 390.556 280.826  1.00  0.00           O  
ATOM   2067 HO2'   G    64     367.551 390.923 280.457  1.00  0.00           H  
ATOM   2068  O3'   G    64     364.524 390.880 282.712  1.00  0.00           O  
ATOM   2069  P     U    65     363.838 391.795 283.856  1.00  0.00           P  
ATOM   2070  OP1   U    65     363.801 391.001 285.115  1.00  0.00           O  
ATOM   2071  OP2   U    65     362.561 392.346 283.326  1.00  0.00           O  
ATOM   2072  O5'   U    65     364.875 393.024 284.043  1.00  0.00           O  
ATOM   2073  C5'   U    65     366.159 392.827 284.619  1.00  0.00           C  
ATOM   2074  H5'   U    65     366.543 391.845 284.341  1.00  0.00           H  
ATOM   2075 H5''   U    65     366.063 392.856 285.706  1.00  0.00           H  
ATOM   2076  C4'   U    65     367.198 393.880 284.184  1.00  0.00           C  
ATOM   2077  H4'   U    65     368.152 393.608 284.638  1.00  0.00           H  
ATOM   2078  O4'   U    65     367.391 393.935 282.765  1.00  0.00           O  
ATOM   2079  C1'   U    65     367.507 395.300 282.348  1.00  0.00           C  
ATOM   2080  H1'   U    65     368.382 395.418 281.702  1.00  0.00           H  
ATOM   2081  N1    U    65     366.294 395.753 281.588  1.00  0.00           N  
ATOM   2082  C6    U    65     365.157 394.977 281.530  1.00  0.00           C  
ATOM   2083  H6    U    65     365.143 394.020 282.019  1.00  0.00           H  
ATOM   2084  C5    U    65     364.045 395.393 280.879  1.00  0.00           C  
ATOM   2085  H5    U    65     363.160 394.774 280.868  1.00  0.00           H  
ATOM   2086  C4    U    65     364.007 396.656 280.187  1.00  0.00           C  
ATOM   2087  O4    U    65     363.023 397.128 279.633  1.00  0.00           O  
ATOM   2088  N3    U    65     365.202 397.330 280.183  1.00  0.00           N  
ATOM   2089  H3    U    65     365.209 398.172 279.628  1.00  0.00           H  
ATOM   2090  C2    U    65     366.343 396.957 280.865  1.00  0.00           C  
ATOM   2091  O2    U    65     367.332 397.687 280.811  1.00  0.00           O  
ATOM   2092  C3'   U    65     366.867 395.300 284.650  1.00  0.00           C  
ATOM   2093  H3'   U    65     365.810 395.500 284.463  1.00  0.00           H  
ATOM   2094  C2'   U    65     367.723 396.100 283.646  1.00  0.00           C  
ATOM   2095  H2'   U    65     367.354 397.116 283.544  1.00  0.00           H  
ATOM   2096  O2'   U    65     369.124 396.095 283.950  1.00  0.00           O  
ATOM   2097 HO2'   U    65     369.557 396.878 283.558  1.00  0.00           H  
ATOM   2098  O3'   U    65     367.188 395.474 286.032  1.00  0.00           O  
ATOM   2099  P     C    66     366.399 396.529 286.977  1.00  0.00           P  
ATOM   2100  OP1   C    66     366.841 396.288 288.381  1.00  0.00           O  
ATOM   2101  OP2   C    66     364.945 396.433 286.671  1.00  0.00           O  
ATOM   2102  O5'   C    66     366.909 397.995 286.513  1.00  0.00           O  
ATOM   2103  C5'   C    66     368.263 398.391 286.688  1.00  0.00           C  
ATOM   2104  H5'   C    66     368.915 397.559 286.418  1.00  0.00           H  
ATOM   2105 H5''   C    66     368.437 398.619 287.737  1.00  0.00           H  
ATOM   2106  C4'   C    66     368.664 399.595 285.811  1.00  0.00           C  
ATOM   2107  H4'   C    66     369.731 399.777 285.939  1.00  0.00           H  
ATOM   2108  O4'   C    66     368.431 399.248 284.443  1.00  0.00           O  
ATOM   2109  C1'   C    66     367.920 400.364 283.731  1.00  0.00           C  
ATOM   2110  H1'   C    66     368.579 400.565 282.881  1.00  0.00           H  
ATOM   2111  N1    C    66     366.536 400.158 283.203  1.00  0.00           N  
ATOM   2112  C6    C    66     365.700 399.154 283.632  1.00  0.00           C  
ATOM   2113  H6    C    66     366.008 398.512 284.441  1.00  0.00           H  
ATOM   2114  C5    C    66     364.493 398.962 283.042  1.00  0.00           C  
ATOM   2115  H5    C    66     363.848 398.167 283.384  1.00  0.00           H  
ATOM   2116  C4    C    66     364.128 399.855 281.999  1.00  0.00           C  
ATOM   2117  N4    C    66     362.988 399.745 281.382  1.00  0.00           N  
ATOM   2118  H41   C    66     362.811 400.378 280.609  1.00  0.00           H  
ATOM   2119  H42   C    66     362.354 399.000 281.611  1.00  0.00           H  
ATOM   2120  N3    C    66     364.915 400.816 281.569  1.00  0.00           N  
ATOM   2121  C2    C    66     366.123 400.978 282.151  1.00  0.00           C  
ATOM   2122  O2    C    66     366.844 401.867 281.707  1.00  0.00           O  
ATOM   2123  C3'   C    66     367.924 400.922 286.083  1.00  0.00           C  
ATOM   2124  H3'   C    66     366.884 400.702 286.331  1.00  0.00           H  
ATOM   2125  C2'   C    66     367.985 401.565 284.681  1.00  0.00           C  
ATOM   2126  H2'   C    66     367.134 402.237 284.544  1.00  0.00           H  
ATOM   2127  O2'   C    66     369.218 402.246 284.407  1.00  0.00           O  
ATOM   2128 HO2'   C    66     369.083 402.928 283.721  1.00  0.00           H  
ATOM   2129  O3'   C    66     368.463 401.858 287.028  1.00  0.00           O  
ATOM   2130  P     A    67     368.837 401.471 288.550  1.00  0.00           P  
ATOM   2131  OP1   A    67     369.035 402.747 289.296  1.00  0.00           O  
ATOM   2132  OP2   A    67     369.972 400.505 288.524  1.00  0.00           O  
ATOM   2133  O5'   A    67     367.528 400.708 289.141  1.00  0.00           O  
ATOM   2134  C5'   A    67     366.564 401.344 289.973  1.00  0.00           C  
ATOM   2135  H5'   A    67     367.066 401.776 290.840  1.00  0.00           H  
ATOM   2136 H5''   A    67     365.888 400.572 290.343  1.00  0.00           H  
ATOM   2137  C4'   A    67     365.708 402.445 289.319  1.00  0.00           C  
ATOM   2138  H4'   A    67     366.319 403.327 289.125  1.00  0.00           H  
ATOM   2139  O4'   A    67     365.077 402.042 288.102  1.00  0.00           O  
ATOM   2140  C1'   A    67     363.739 402.527 288.094  1.00  0.00           C  
ATOM   2141  H1'   A    67     363.537 403.119 287.198  1.00  0.00           H  
ATOM   2142  N9    A    67     362.785 401.396 288.119  1.00  0.00           N  
ATOM   2143  C8    A    67     363.002 400.074 288.430  1.00  0.00           C  
ATOM   2144  H8    A    67     363.970 399.703 288.746  1.00  0.00           H  
ATOM   2145  N7    A    67     361.944 399.311 288.305  1.00  0.00           N  
ATOM   2146  C5    A    67     360.960 400.207 287.856  1.00  0.00           C  
ATOM   2147  C6    A    67     359.602 400.097 287.457  1.00  0.00           C  
ATOM   2148  N6    A    67     358.905 398.974 287.407  1.00  0.00           N  
ATOM   2149  H61   A    67     357.969 399.027 287.045  1.00  0.00           H  
ATOM   2150  H62   A    67     359.332 398.107 287.696  1.00  0.00           H  
ATOM   2151  N1    A    67     358.920 401.160 287.037  1.00  0.00           N  
ATOM   2152  C2    A    67     359.540 402.329 287.000  1.00  0.00           C  
ATOM   2153  H2    A    67     358.951 403.169 286.651  1.00  0.00           H  
ATOM   2154  N3    A    67     360.804 402.591 287.318  1.00  0.00           N  
ATOM   2155  C4    A    67     361.465 401.477 287.745  1.00  0.00           C  
ATOM   2156  C3'   A    67     364.590 402.831 290.296  1.00  0.00           C  
ATOM   2157  H3'   A    67     364.179 401.914 290.725  1.00  0.00           H  
ATOM   2158  C2'   A    67     363.545 403.407 289.335  1.00  0.00           C  
ATOM   2159  H2'   A    67     362.548 403.272 289.750  1.00  0.00           H  
ATOM   2160  O2'   A    67     363.772 404.769 288.981  1.00  0.00           O  
ATOM   2161 HO2'   A    67     363.046 405.074 288.409  1.00  0.00           H  
ATOM   2162  O3'   A    67     365.007 403.717 291.336  1.00  0.00           O  
ATOM   2163  P     C    68     364.285 403.709 292.785  1.00  0.00           P  
ATOM   2164  OP1   C    68     364.905 404.787 293.605  1.00  0.00           O  
ATOM   2165  OP2   C    68     364.344 402.314 293.304  1.00  0.00           O  
ATOM   2166  O5'   C    68     362.720 404.076 292.557  1.00  0.00           O  
ATOM   2167  C5'   C    68     362.318 405.330 292.020  1.00  0.00           C  
ATOM   2168  H5'   C    68     362.997 405.610 291.217  1.00  0.00           H  
ATOM   2169 H5''   C    68     362.402 406.099 292.790  1.00  0.00           H  
ATOM   2170  C4'   C    68     360.879 405.333 291.452  1.00  0.00           C  
ATOM   2171  H4'   C    68     360.828 406.124 290.716  1.00  0.00           H  
ATOM   2172  O4'   C    68     360.568 404.113 290.775  1.00  0.00           O  
ATOM   2173  C1'   C    68     359.447 403.504 291.394  1.00  0.00           C  
ATOM   2174  H1'   C    68     358.549 403.795 290.844  1.00  0.00           H  
ATOM   2175  N1    C    68     359.596 402.020 291.413  1.00  0.00           N  
ATOM   2176  C6    C    68     360.688 401.425 291.997  1.00  0.00           C  
ATOM   2177  H6    C    68     361.451 402.040 292.453  1.00  0.00           H  
ATOM   2178  C5    C    68     360.810 400.076 292.008  1.00  0.00           C  
ATOM   2179  H5    C    68     361.669 399.618 292.475  1.00  0.00           H  
ATOM   2180  C4    C    68     359.772 399.324 291.396  1.00  0.00           C  
ATOM   2181  N4    C    68     359.822 398.018 291.390  1.00  0.00           N  
ATOM   2182  H41   C    68     359.062 397.518 290.961  1.00  0.00           H  
ATOM   2183  H42   C    68     360.609 397.548 291.806  1.00  0.00           H  
ATOM   2184  N3    C    68     358.705 399.867 290.845  1.00  0.00           N  
ATOM   2185  C2    C    68     358.593 401.222 290.840  1.00  0.00           C  
ATOM   2186  O2    C    68     357.579 401.713 290.338  1.00  0.00           O  
ATOM   2187  C3'   C    68     359.795 405.561 292.526  1.00  0.00           C  
ATOM   2188  H3'   C    68     360.228 405.972 293.440  1.00  0.00           H  
ATOM   2189  C2'   C    68     359.349 404.114 292.795  1.00  0.00           C  
ATOM   2190  H2'   C    68     360.091 403.655 293.452  1.00  0.00           H  
ATOM   2191  O2'   C    68     358.046 403.992 293.373  1.00  0.00           O  
ATOM   2192 HO2'   C    68     357.874 403.065 293.634  1.00  0.00           H  
ATOM   2193  O3'   C    68     358.724 406.380 292.032  1.00  0.00           O  
ATOM   2194  P     A    69     358.579 407.957 292.403  1.00  0.00           P  
ATOM   2195  OP1   A    69     359.639 408.345 293.376  1.00  0.00           O  
ATOM   2196  OP2   A    69     357.158 408.187 292.788  1.00  0.00           O  
ATOM   2197  O5'   A    69     358.833 408.774 291.021  1.00  0.00           O  
ATOM   2198  C5'   A    69     360.135 408.965 290.489  1.00  0.00           C  
ATOM   2199  H5'   A    69     360.671 408.025 290.498  1.00  0.00           H  
ATOM   2200 H5''   A    69     360.690 409.664 291.117  1.00  0.00           H  
ATOM   2201  C4'   A    69     360.146 409.481 289.041  1.00  0.00           C  
ATOM   2202  H4'   A    69     359.813 410.520 289.020  1.00  0.00           H  
ATOM   2203  O4'   A    69     361.487 409.398 288.559  1.00  0.00           O  
ATOM   2204  C1'   A    69     361.484 409.115 287.161  1.00  0.00           C  
ATOM   2205  H1'   A    69     361.984 409.930 286.631  1.00  0.00           H  
ATOM   2206  N9    A    69     362.246 407.863 286.878  1.00  0.00           N  
ATOM   2207  C8    A    69     361.806 406.630 286.438  1.00  0.00           C  
ATOM   2208  H8    A    69     360.759 406.392 286.292  1.00  0.00           H  
ATOM   2209  N7    A    69     362.760 405.763 286.209  1.00  0.00           N  
ATOM   2210  C5    A    69     363.926 406.478 286.520  1.00  0.00           C  
ATOM   2211  C6    A    69     365.316 406.177 286.538  1.00  0.00           C  
ATOM   2212  N6    A    69     365.854 405.013 286.214  1.00  0.00           N  
ATOM   2213  H61   A    69     366.848 404.903 286.327  1.00  0.00           H  
ATOM   2214  H62   A    69     365.256 404.238 285.992  1.00  0.00           H  
ATOM   2215  N1    A    69     366.219 407.089 286.903  1.00  0.00           N  
ATOM   2216  C2    A    69     365.774 408.287 287.260  1.00  0.00           C  
ATOM   2217  H2    A    69     366.529 409.004 287.558  1.00  0.00           H  
ATOM   2218  N3    A    69     364.515 408.719 287.299  1.00  0.00           N  
ATOM   2219  C4    A    69     363.623 407.753 286.925  1.00  0.00           C  
ATOM   2220  C3'   A    69     359.309 408.672 288.037  1.00  0.00           C  
ATOM   2221  H3'   A    69     359.493 407.613 288.233  1.00  0.00           H  
ATOM   2222  C2'   A    69     360.012 409.073 286.724  1.00  0.00           C  
ATOM   2223  H2'   A    69     359.830 408.330 285.946  1.00  0.00           H  
ATOM   2224  O2'   A    69     359.657 410.384 286.266  1.00  0.00           O  
ATOM   2225 HO2'   A    69     359.815 410.459 285.304  1.00  0.00           H  
ATOM   2226  O3'   A    69     357.903 408.937 288.026  1.00  0.00           O  
ATOM   2227  P     C    70     356.883 407.899 287.306  1.00  0.00           P  
ATOM   2228  OP1   C    70     355.501 408.410 287.555  1.00  0.00           O  
ATOM   2229  OP2   C    70     357.234 406.530 287.782  1.00  0.00           O  
ATOM   2230  O5'   C    70     357.227 408.032 285.705  1.00  0.00           O  
ATOM   2231  C5'   C    70     356.227 408.024 284.676  1.00  0.00           C  
ATOM   2232  H5'   C    70     356.693 408.432 283.783  1.00  0.00           H  
ATOM   2233 H5''   C    70     355.412 408.698 284.945  1.00  0.00           H  
ATOM   2234  C4'   C    70     355.628 406.644 284.302  1.00  0.00           C  
ATOM   2235  H4'   C    70     354.553 406.679 284.492  1.00  0.00           H  
ATOM   2236  O4'   C    70     356.184 405.613 285.112  1.00  0.00           O  
ATOM   2237  C1'   C    70     356.281 404.393 284.398  1.00  0.00           C  
ATOM   2238  H1'   C    70     357.342 404.192 284.226  1.00  0.00           H  
ATOM   2239  N1    C    70     355.710 403.265 285.206  1.00  0.00           N  
ATOM   2240  C6    C    70     354.835 403.499 286.243  1.00  0.00           C  
ATOM   2241  H6    C    70     354.373 404.474 286.341  1.00  0.00           H  
ATOM   2242  C5    C    70     354.591 402.535 287.165  1.00  0.00           C  
ATOM   2243  H5    C    70     353.939 402.740 287.999  1.00  0.00           H  
ATOM   2244  C4    C    70     355.257 401.292 286.995  1.00  0.00           C  
ATOM   2245  N4    C    70     355.180 400.380 287.930  1.00  0.00           N  
ATOM   2246  H41   C    70     355.765 399.570 287.840  1.00  0.00           H  
ATOM   2247  H42   C    70     354.739 400.613 288.804  1.00  0.00           H  
ATOM   2248  N3    C    70     355.989 400.995 285.939  1.00  0.00           N  
ATOM   2249  C2    C    70     356.239 401.977 285.029  1.00  0.00           C  
ATOM   2250  O2    C    70     356.955 401.705 284.060  1.00  0.00           O  
ATOM   2251  C3'   C    70     355.832 406.174 282.840  1.00  0.00           C  
ATOM   2252  H3'   C    70     356.859 406.371 282.524  1.00  0.00           H  
ATOM   2253  C2'   C    70     355.628 404.652 283.031  1.00  0.00           C  
ATOM   2254  H2'   C    70     356.162 404.108 282.247  1.00  0.00           H  
ATOM   2255  O2'   C    70     354.243 404.284 283.048  1.00  0.00           O  
ATOM   2256 HO2'   C    70     353.775 404.873 282.424  1.00  0.00           H  
ATOM   2257  O3'   C    70     354.891 406.627 281.859  1.00  0.00           O  
ATOM   2258  P     A    71     355.181 407.822 280.794  1.00  0.00           P  
ATOM   2259  OP1   A    71     355.809 408.960 281.515  1.00  0.00           O  
ATOM   2260  OP2   A    71     353.880 408.066 280.111  1.00  0.00           O  
ATOM   2261  O5'   A    71     356.225 407.263 279.656  1.00  0.00           O  
ATOM   2262  C5'   A    71     356.420 407.970 278.414  1.00  0.00           C  
ATOM   2263  H5'   A    71     355.678 408.767 278.338  1.00  0.00           H  
ATOM   2264 H5''   A    71     356.227 407.290 277.583  1.00  0.00           H  
ATOM   2265  C4'   A    71     357.804 408.637 278.201  1.00  0.00           C  
ATOM   2266  H4'   A    71     357.617 409.638 277.809  1.00  0.00           H  
ATOM   2267  O4'   A    71     358.479 408.798 279.449  1.00  0.00           O  
ATOM   2268  C1'   A    71     359.860 408.537 279.291  1.00  0.00           C  
ATOM   2269  H1'   A    71     360.435 409.387 279.668  1.00  0.00           H  
ATOM   2270  N9    A    71     360.268 407.345 280.073  1.00  0.00           N  
ATOM   2271  C8    A    71     359.534 406.233 280.416  1.00  0.00           C  
ATOM   2272  H8    A    71     358.514 406.086 280.081  1.00  0.00           H  
ATOM   2273  N7    A    71     360.166 405.386 281.190  1.00  0.00           N  
ATOM   2274  C5    A    71     361.416 406.000 281.380  1.00  0.00           C  
ATOM   2275  C6    A    71     362.593 405.686 282.110  1.00  0.00           C  
ATOM   2276  N6    A    71     362.775 404.599 282.837  1.00  0.00           N  
ATOM   2277  H61   A    71     363.631 404.526 283.361  1.00  0.00           H  
ATOM   2278  H62   A    71     362.025 403.933 282.937  1.00  0.00           H  
ATOM   2279  N1    A    71     363.643 406.507 282.123  1.00  0.00           N  
ATOM   2280  C2    A    71     363.558 407.629 281.421  1.00  0.00           C  
ATOM   2281  H2    A    71     364.425 408.277 281.455  1.00  0.00           H  
ATOM   2282  N3    A    71     362.534 408.061 280.687  1.00  0.00           N  
ATOM   2283  C4    A    71     361.482 407.192 280.707  1.00  0.00           C  
ATOM   2284  C3'   A    71     358.771 407.977 277.183  1.00  0.00           C  
ATOM   2285  H3'   A    71     358.668 406.889 277.222  1.00  0.00           H  
ATOM   2286  C2'   A    71     360.121 408.402 277.792  1.00  0.00           C  
ATOM   2287  H2'   A    71     360.863 407.629 277.604  1.00  0.00           H  
ATOM   2288  O2'   A    71     360.564 409.696 277.365  1.00  0.00           O  
ATOM   2289 HO2'   A    71     361.536 409.738 277.438  1.00  0.00           H  
ATOM   2290  O3'   A    71     358.603 408.471 275.838  1.00  0.00           O  
ATOM   2291  P     G    72     359.239 407.758 274.510  1.00  0.00           P  
ATOM   2292  OP1   G    72     358.959 408.662 273.357  1.00  0.00           O  
ATOM   2293  OP2   G    72     358.680 406.380 274.451  1.00  0.00           O  
ATOM   2294  O5'   G    72     360.856 407.599 274.633  1.00  0.00           O  
ATOM   2295  C5'   G    72     361.770 408.664 274.363  1.00  0.00           C  
ATOM   2296  H5'   G    72     361.340 409.612 274.688  1.00  0.00           H  
ATOM   2297 H5''   G    72     361.967 408.734 273.290  1.00  0.00           H  
ATOM   2298  C4'   G    72     363.106 408.470 275.107  1.00  0.00           C  
ATOM   2299  H4'   G    72     363.659 409.411 275.093  1.00  0.00           H  
ATOM   2300  O4'   G    72     362.852 408.120 276.464  1.00  0.00           O  
ATOM   2301  C1'   G    72     363.739 407.102 276.882  1.00  0.00           C  
ATOM   2302  H1'   G    72     364.212 407.420 277.813  1.00  0.00           H  
ATOM   2303  N9    G    72     363.097 405.795 277.170  1.00  0.00           N  
ATOM   2304  C8    G    72     361.919 405.227 276.740  1.00  0.00           C  
ATOM   2305  H8    G    72     361.266 405.701 276.021  1.00  0.00           H  
ATOM   2306  N7    G    72     361.646 404.071 277.297  1.00  0.00           N  
ATOM   2307  C5    G    72     362.739 403.842 278.146  1.00  0.00           C  
ATOM   2308  C6    G    72     363.065 402.764 279.052  1.00  0.00           C  
ATOM   2309  O6    G    72     362.426 401.745 279.326  1.00  0.00           O  
ATOM   2310  N1    G    72     364.272 402.942 279.703  1.00  0.00           N  
ATOM   2311  H1    G    72     364.571 402.216 280.333  1.00  0.00           H  
ATOM   2312  C2    G    72     365.076 404.016 279.511  1.00  0.00           C  
ATOM   2313  N2    G    72     366.217 404.055 280.140  1.00  0.00           N  
ATOM   2314  H21   G    72     366.496 403.291 280.748  1.00  0.00           H  
ATOM   2315  H22   G    72     366.799 404.863 280.001  1.00  0.00           H  
ATOM   2316  N3    G    72     364.809 405.040 278.714  1.00  0.00           N  
ATOM   2317  C4    G    72     363.626 404.893 278.054  1.00  0.00           C  
ATOM   2318  C3'   G    72     364.031 407.388 274.539  1.00  0.00           C  
ATOM   2319  H3'   G    72     363.425 406.542 274.208  1.00  0.00           H  
ATOM   2320  C2'   G    72     364.814 406.985 275.808  1.00  0.00           C  
ATOM   2321  H2'   G    72     365.187 405.962 275.726  1.00  0.00           H  
ATOM   2322  O2'   G    72     365.848 407.889 276.210  1.00  0.00           O  
ATOM   2323 HO2'   G    72     366.426 407.445 276.857  1.00  0.00           H  
ATOM   2324  O3'   G    72     364.838 407.873 273.464  1.00  0.00           O  
ATOM   2325  P     G    73     365.614 406.850 272.482  1.00  0.00           P  
ATOM   2326  OP1   G    73     366.407 407.665 271.516  1.00  0.00           O  
ATOM   2327  OP2   G    73     364.609 405.894 271.935  1.00  0.00           O  
ATOM   2328  O5'   G    73     366.631 406.023 273.437  1.00  0.00           O  
ATOM   2329  C5'   G    73     367.809 406.631 273.956  1.00  0.00           C  
ATOM   2330  H5'   G    73     367.565 407.554 274.477  1.00  0.00           H  
ATOM   2331 H5''   G    73     368.476 406.889 273.132  1.00  0.00           H  
ATOM   2332  C4'   G    73     368.579 405.716 274.916  1.00  0.00           C  
ATOM   2333  H4'   G    73     369.509 406.208 275.205  1.00  0.00           H  
ATOM   2334  O4'   G    73     367.862 405.352 276.098  1.00  0.00           O  
ATOM   2335  C1'   G    73     368.369 404.096 276.542  1.00  0.00           C  
ATOM   2336  H1'   G    73     368.892 404.204 277.493  1.00  0.00           H  
ATOM   2337  N9    G    73     367.288 403.097 276.723  1.00  0.00           N  
ATOM   2338  C8    G    73     366.034 403.066 276.164  1.00  0.00           C  
ATOM   2339  H8    G    73     365.704 403.803 275.443  1.00  0.00           H  
ATOM   2340  N7    G    73     365.277 402.090 276.594  1.00  0.00           N  
ATOM   2341  C5    G    73     366.108 401.393 277.481  1.00  0.00           C  
ATOM   2342  C6    G    73     365.883 400.219 278.293  1.00  0.00           C  
ATOM   2343  O6    G    73     364.872 399.539 278.437  1.00  0.00           O  
ATOM   2344  N1    G    73     366.986 399.827 279.013  1.00  0.00           N  
ATOM   2345  H1    G    73     366.910 399.024 279.606  1.00  0.00           H  
ATOM   2346  C2    G    73     368.153 400.498 279.023  1.00  0.00           C  
ATOM   2347  N2    G    73     369.082 399.993 279.794  1.00  0.00           N  
ATOM   2348  H21   G    73     368.905 399.153 280.328  1.00  0.00           H  
ATOM   2349  H22   G    73     369.968 400.472 279.840  1.00  0.00           H  
ATOM   2350  N3    G    73     368.412 401.593 278.311  1.00  0.00           N  
ATOM   2351  C4    G    73     367.347 401.995 277.550  1.00  0.00           C  
ATOM   2352  C3'   G    73     368.929 404.400 274.238  1.00  0.00           C  
ATOM   2353  H3'   G    73     368.009 403.941 273.871  1.00  0.00           H  
ATOM   2354  C2'   G    73     369.362 403.617 275.482  1.00  0.00           C  
ATOM   2355  H2'   G    73     369.196 402.570 275.292  1.00  0.00           H  
ATOM   2356  O2'   G    73     370.689 403.889 275.946  1.00  0.00           O  
ATOM   2357 HO2'   G    73     371.005 403.131 276.475  1.00  0.00           H  
ATOM   2358  O3'   G    73     369.869 404.521 273.168  1.00  0.00           O  
ATOM   2359  P     C    74     369.849 403.434 271.960  1.00  0.00           P  
ATOM   2360  OP1   C    74     370.951 403.762 271.008  1.00  0.00           O  
ATOM   2361  OP2   C    74     368.461 403.350 271.417  1.00  0.00           O  
ATOM   2362  O5'   C    74     370.187 402.039 272.731  1.00  0.00           O  
ATOM   2363  C5'   C    74     371.453 401.861 273.355  1.00  0.00           C  
ATOM   2364  H5'   C    74     371.822 402.812 273.732  1.00  0.00           H  
ATOM   2365 H5''   C    74     372.127 401.538 272.566  1.00  0.00           H  
ATOM   2366  C4'   C    74     371.554 400.819 274.498  1.00  0.00           C  
ATOM   2367  H4'   C    74     372.543 400.911 274.945  1.00  0.00           H  
ATOM   2368  O4'   C    74     370.571 400.846 275.526  1.00  0.00           O  
ATOM   2369  C1'   C    74     369.962 399.566 275.685  1.00  0.00           C  
ATOM   2370  H1'   C    74     370.038 399.263 276.729  1.00  0.00           H  
ATOM   2371  N1    C    74     368.538 399.479 275.276  1.00  0.00           N  
ATOM   2372  C6    C    74     367.914 400.374 274.447  1.00  0.00           C  
ATOM   2373  H6    C    74     368.484 401.153 273.974  1.00  0.00           H  
ATOM   2374  C5    C    74     366.578 400.295 274.241  1.00  0.00           C  
ATOM   2375  H5    C    74     366.084 401.022 273.617  1.00  0.00           H  
ATOM   2376  C4    C    74     365.883 399.247 274.909  1.00  0.00           C  
ATOM   2377  N4    C    74     364.582 399.159 274.878  1.00  0.00           N  
ATOM   2378  H41   C    74     364.189 398.405 275.424  1.00  0.00           H  
ATOM   2379  H42   C    74     364.030 399.880 274.450  1.00  0.00           H  
ATOM   2380  N3    C    74     366.483 398.333 275.639  1.00  0.00           N  
ATOM   2381  C2    C    74     367.811 398.419 275.814  1.00  0.00           C  
ATOM   2382  O2    C    74     368.338 397.552 276.509  1.00  0.00           O  
ATOM   2383  C3'   C    74     371.455 399.447 273.903  1.00  0.00           C  
ATOM   2384  H3'   C    74     370.812 399.553 273.026  1.00  0.00           H  
ATOM   2385  C2'   C    74     370.722 398.539 274.876  1.00  0.00           C  
ATOM   2386  H2'   C    74     370.043 397.904 274.307  1.00  0.00           H  
ATOM   2387  O2'   C    74     371.522 397.745 275.741  1.00  0.00           O  
ATOM   2388 HO2'   C    74     371.839 396.999 275.199  1.00  0.00           H  
ATOM   2389  O3'   C    74     372.742 398.966 273.609  1.00  0.00           O  
ATOM   2390  P     A    75     372.807 397.813 272.542  1.00  0.00           P  
ATOM   2391  OP1   A    75     374.224 397.763 272.047  1.00  0.00           O  
ATOM   2392  OP2   A    75     371.638 398.046 271.639  1.00  0.00           O  
ATOM   2393  O5'   A    75     372.428 396.457 273.313  1.00  0.00           O  
ATOM   2394  C5'   A    75     373.340 395.614 273.953  1.00  0.00           C  
ATOM   2395  H5'   A    75     373.788 396.130 274.800  1.00  0.00           H  
ATOM   2396 H5''   A    75     374.130 395.285 273.281  1.00  0.00           H  
ATOM   2397  C4'   A    75     372.507 394.413 274.407  1.00  0.00           C  
ATOM   2398  H4'   A    75     373.129 393.763 275.021  1.00  0.00           H  
ATOM   2399  O4'   A    75     371.392 394.867 275.179  1.00  0.00           O  
ATOM   2400  C1'   A    75     370.251 394.108 274.805  1.00  0.00           C  
ATOM   2401  H1'   A    75     369.724 393.804 275.711  1.00  0.00           H  
ATOM   2402  N9    A    75     369.274 394.860 273.971  1.00  0.00           N  
ATOM   2403  C8    A    75     369.399 395.844 273.013  1.00  0.00           C  
ATOM   2404  H8    A    75     370.336 396.140 272.582  1.00  0.00           H  
ATOM   2405  N7    A    75     368.278 396.434 272.684  1.00  0.00           N  
ATOM   2406  C5    A    75     367.343 395.725 273.440  1.00  0.00           C  
ATOM   2407  C6    A    75     365.948 395.795 273.636  1.00  0.00           C  
ATOM   2408  N6    A    75     365.124 396.630 273.023  1.00  0.00           N  
ATOM   2409  H61   A    75     364.141 396.442 273.127  1.00  0.00           H  
ATOM   2410  H62   A    75     365.476 397.318 272.381  1.00  0.00           H  
ATOM   2411  N1    A    75     365.349 394.909 274.420  1.00  0.00           N  
ATOM   2412  C2    A    75     366.029 393.876 274.874  1.00  0.00           C  
ATOM   2413  H2    A    75     365.464 393.124 275.410  1.00  0.00           H  
ATOM   2414  N3    A    75     367.332 393.672 274.785  1.00  0.00           N  
ATOM   2415  C4    A    75     367.933 394.676 274.091  1.00  0.00           C  
ATOM   2416  C3'   A    75     371.881 393.581 273.266  1.00  0.00           C  
ATOM   2417  H3'   A    75     371.395 394.227 272.538  1.00  0.00           H  
ATOM   2418  C2'   A    75     370.758 392.873 274.061  1.00  0.00           C  
ATOM   2419  H2'   A    75     369.985 392.469 273.403  1.00  0.00           H  
ATOM   2420  O2'   A    75     371.167 391.894 275.031  1.00  0.00           O  
ATOM   2421 HO2'   A    75     370.384 391.528 275.494  1.00  0.00           H  
ATOM   2422  O3'   A    75     372.765 392.747 272.541  1.00  0.00           O  
ATOM   2423  P     G    76     373.626 393.290 271.256  1.00  0.00           P  
ATOM   2424  OP1   G    76     373.030 392.591 270.079  1.00  0.00           O  
ATOM   2425  OP2   G    76     375.025 392.912 271.610  1.00  0.00           O  
ATOM   2426  O5'   G    76     373.644 394.968 270.995  1.00  0.00           O  
ATOM   2427  C5'   G    76     372.876 395.692 269.988  1.00  0.00           C  
ATOM   2428  H5'   G    76     371.831 395.399 270.160  1.00  0.00           H  
ATOM   2429 H5''   G    76     373.107 395.112 269.080  1.00  0.00           H  
ATOM   2430  C4'   G    76     372.928 397.293 269.526  1.00  0.00           C  
ATOM   2431  H4'   G    76     373.912 396.944 269.232  1.00  0.00           H  
ATOM   2432  O4'   G    76     371.945 396.975 268.532  1.00  0.00           O  
ATOM   2433  C1'   G    76     371.817 398.012 267.629  1.00  0.00           C  
ATOM   2434  H1'   G    76     371.708 397.547 266.640  1.00  0.00           H  
ATOM   2435  N9    G    76     370.550 398.723 267.993  1.00  0.00           N  
ATOM   2436  C8    G    76     369.747 398.392 269.067  1.00  0.00           C  
ATOM   2437  H8    G    76     370.014 397.622 269.781  1.00  0.00           H  
ATOM   2438  N7    G    76     368.637 399.063 269.166  1.00  0.00           N  
ATOM   2439  C5    G    76     368.624 399.811 267.992  1.00  0.00           C  
ATOM   2440  C6    G    76     367.570 400.617 267.443  1.00  0.00           C  
ATOM   2441  O6    G    76     366.548 401.048 267.974  1.00  0.00           O  
ATOM   2442  N1    G    76     367.696 400.827 266.094  1.00  0.00           N  
ATOM   2443  H1    G    76     366.849 400.979 265.582  1.00  0.00           H  
ATOM   2444  C2    G    76     368.817 400.578 265.405  1.00  0.00           C  
ATOM   2445  N2    G    76     368.542 400.434 264.117  1.00  0.00           N  
ATOM   2446  H21   G    76     367.582 400.491 263.811  1.00  0.00           H  
ATOM   2447  H22   G    76     369.138 399.883 263.514  1.00  0.00           H  
ATOM   2448  N3    G    76     369.944 400.081 265.956  1.00  0.00           N  
ATOM   2449  C4    G    76     369.762 399.600 267.237  1.00  0.00           C  
ATOM   2450  C3'   G    76     373.547 398.949 269.434  1.00  0.00           C  
ATOM   2451  H3'   G    76     374.623 398.797 269.525  1.00  0.00           H  
ATOM   2452  C2'   G    76     373.200 398.694 267.854  1.00  0.00           C  
ATOM   2453  H2'   G    76     373.231 399.604 267.273  1.00  0.00           H  
ATOM   2454  O2'   G    76     374.084 397.759 267.143  1.00  0.00           O  
ATOM   2455 HO2'   G    76     373.707 396.844 267.173  1.00  0.00           H  
ATOM   2456  O3'   G    76     373.252 400.543 270.085  1.00  0.00           O  
ATOM   2457  P     C    77     374.243 402.153 270.912  1.00  0.00           P  
ATOM   2458  OP1   C    77     375.362 402.240 269.932  1.00  0.00           O  
ATOM   2459  OP2   C    77     374.630 401.624 272.245  1.00  0.00           O  
ATOM   2460  O5'   C    77     374.050 404.181 271.338  1.00  0.00           O  
ATOM   2461  C5'   C    77     374.399 405.340 272.587  1.00  0.00           C  
ATOM   2462  H5'   C    77     375.262 404.882 273.075  1.00  0.00           H  
ATOM   2463 H5''   C    77     373.573 405.144 273.270  1.00  0.00           H  
ATOM   2464  C4'   C    77     374.715 407.104 273.111  1.00  0.00           C  
ATOM   2465  H4'   C    77     374.585 406.911 274.179  1.00  0.00           H  
ATOM   2466  O4'   C    77     376.148 407.516 273.090  1.00  0.00           O  
ATOM   2467  C1'   C    77     376.547 408.917 273.446  1.00  0.00           C  
ATOM   2468  H1'   C    77     377.147 408.984 274.370  1.00  0.00           H  
ATOM   2469  N1    C    77     377.285 409.621 272.352  1.00  0.00           N  
ATOM   2470  C6    C    77     376.794 409.410 271.106  1.00  0.00           C  
ATOM   2471  H6    C    77     375.796 409.010 271.004  1.00  0.00           H  
ATOM   2472  C5    C    77     377.580 409.593 270.035  1.00  0.00           C  
ATOM   2473  H5    C    77     377.207 409.305 269.068  1.00  0.00           H  
ATOM   2474  C4    C    77     378.880 410.102 270.263  1.00  0.00           C  
ATOM   2475  N4    C    77     379.714 410.039 269.263  1.00  0.00           N  
ATOM   2476  H41   C    77     380.660 410.363 269.373  1.00  0.00           H  
ATOM   2477  H42   C    77     379.415 409.518 268.456  1.00  0.00           H  
ATOM   2478  N3    C    77     379.288 410.573 271.434  1.00  0.00           N  
ATOM   2479  C2    C    77     378.456 410.406 272.508  1.00  0.00           C  
ATOM   2480  O2    C    77     378.765 410.957 273.571  1.00  0.00           O  
ATOM   2481  C3'   C    77     374.121 408.744 273.251  1.00  0.00           C  
ATOM   2482  H3'   C    77     373.780 409.059 272.268  1.00  0.00           H  
ATOM   2483  C2'   C    77     375.300 409.751 273.632  1.00  0.00           C  
ATOM   2484  H2'   C    77     375.263 410.599 272.932  1.00  0.00           H  
ATOM   2485  O2'   C    77     375.465 410.365 274.944  1.00  0.00           O  
ATOM   2486 HO2'   C    77     375.847 411.271 274.867  1.00  0.00           H  
ATOM   2487  O3'   C    77     373.162 409.360 274.236  1.00  0.00           O  
ATOM   2488  P     A    78     372.492 411.011 274.335  1.00  0.00           P  
ATOM   2489  OP1   A    78     372.238 411.218 275.794  1.00  0.00           O  
ATOM   2490  OP2   A    78     371.273 410.939 273.486  1.00  0.00           O  
ATOM   2491  O5'   A    78     373.246 412.502 273.870  1.00  0.00           O  
ATOM   2492  C5'   A    78     372.890 413.886 274.375  1.00  0.00           C  
ATOM   2493  H5'   A    78     373.491 414.046 275.277  1.00  0.00           H  
ATOM   2494 H5''   A    78     371.858 413.939 274.729  1.00  0.00           H  
ATOM   2495  C4'   A    78     373.169 415.205 273.502  1.00  0.00           C  
ATOM   2496  H4'   A    78     374.049 415.677 273.946  1.00  0.00           H  
ATOM   2497  O4'   A    78     373.540 414.854 272.172  1.00  0.00           O  
ATOM   2498  C1'   A    78     373.127 415.834 271.215  1.00  0.00           C  
ATOM   2499  H1'   A    78     373.976 416.086 270.573  1.00  0.00           H  
ATOM   2500  N9    A    78     372.016 415.361 270.327  1.00  0.00           N  
ATOM   2501  C8    A    78     371.166 416.124 269.552  1.00  0.00           C  
ATOM   2502  H8    A    78     371.211 417.207 269.521  1.00  0.00           H  
ATOM   2503  N7    A    78     370.313 415.441 268.833  1.00  0.00           N  
ATOM   2504  C5    A    78     370.620 414.110 269.158  1.00  0.00           C  
ATOM   2505  C6    A    78     370.115 412.842 268.763  1.00  0.00           C  
ATOM   2506  N6    A    78     369.141 412.645 267.891  1.00  0.00           N  
ATOM   2507  H61   A    78     368.870 411.696 267.687  1.00  0.00           H  
ATOM   2508  H62   A    78     368.709 413.439 267.442  1.00  0.00           H  
ATOM   2509  N1    A    78     370.606 411.706 269.259  1.00  0.00           N  
ATOM   2510  C2    A    78     371.607 411.800 270.124  1.00  0.00           C  
ATOM   2511  H2    A    78     371.993 410.867 270.515  1.00  0.00           H  
ATOM   2512  N3    A    78     372.208 412.902 270.556  1.00  0.00           N  
ATOM   2513  C4    A    78     371.659 414.048 270.054  1.00  0.00           C  
ATOM   2514  C3'   A    78     372.183 416.432 273.334  1.00  0.00           C  
ATOM   2515  H3'   A    78     371.178 416.056 273.127  1.00  0.00           H  
ATOM   2516  C2'   A    78     372.736 417.073 272.033  1.00  0.00           C  
ATOM   2517  H2'   A    78     371.965 417.673 271.540  1.00  0.00           H  
ATOM   2518  O2'   A    78     373.926 417.853 272.209  1.00  0.00           O  
ATOM   2519 HO2'   A    78     374.023 418.503 271.485  1.00  0.00           H  
ATOM   2520  O3'   A    78     372.103 417.425 274.385  1.00  0.00           O  
ATOM   2521  P     G    79     371.121 418.755 274.298  1.00  0.00           P  
ATOM   2522  OP1   G    79     370.853 419.202 275.694  1.00  0.00           O  
ATOM   2523  OP2   G    79     369.944 418.401 273.457  1.00  0.00           O  
ATOM   2524  O5'   G    79     371.871 419.989 273.535  1.00  0.00           O  
ATOM   2525  C5'   G    79     373.007 420.661 274.076  1.00  0.00           C  
ATOM   2526  H5'   G    79     373.760 419.916 274.333  1.00  0.00           H  
ATOM   2527 H5''   G    79     372.732 421.195 274.988  1.00  0.00           H  
ATOM   2528  C4'   G    79     373.656 421.671 273.100  1.00  0.00           C  
ATOM   2529  H4'   G    79     374.616 421.978 273.519  1.00  0.00           H  
ATOM   2530  O4'   G    79     373.903 421.074 271.824  1.00  0.00           O  
ATOM   2531  C1'   G    79     373.636 422.030 270.803  1.00  0.00           C  
ATOM   2532  H1'   G    79     374.469 422.076 270.098  1.00  0.00           H  
ATOM   2533  N9    G    79     372.418 421.668 270.035  1.00  0.00           N  
ATOM   2534  C8    G    79     371.396 420.805 270.353  1.00  0.00           C  
ATOM   2535  H8    G    79     371.342 420.290 271.299  1.00  0.00           H  
ATOM   2536  N7    G    79     370.507 420.641 269.408  1.00  0.00           N  
ATOM   2537  C5    G    79     370.973 421.469 268.379  1.00  0.00           C  
ATOM   2538  C6    G    79     370.466 421.726 267.055  1.00  0.00           C  
ATOM   2539  O6    G    79     369.472 421.266 266.495  1.00  0.00           O  
ATOM   2540  N1    G    79     371.241 422.610 266.334  1.00  0.00           N  
ATOM   2541  H1    G    79     370.956 422.841 265.398  1.00  0.00           H  
ATOM   2542  C2    G    79     372.374 423.174 266.810  1.00  0.00           C  
ATOM   2543  N2    G    79     373.001 423.998 266.017  1.00  0.00           N  
ATOM   2544  H21   G    79     372.627 424.228 265.099  1.00  0.00           H  
ATOM   2545  H22   G    79     373.843 424.430 266.354  1.00  0.00           H  
ATOM   2546  N3    G    79     372.887 422.969 268.018  1.00  0.00           N  
ATOM   2547  C4    G    79     372.138 422.101 268.762  1.00  0.00           C  
ATOM   2548  C3'   G    79     372.853 422.956 272.835  1.00  0.00           C  
ATOM   2549  H3'   G    79     371.807 422.687 272.678  1.00  0.00           H  
ATOM   2550  C2'   G    79     373.474 423.388 271.492  1.00  0.00           C  
ATOM   2551  H2'   G    79     372.793 424.033 270.938  1.00  0.00           H  
ATOM   2552  O2'   G    79     374.772 423.985 271.597  1.00  0.00           O  
ATOM   2553 HO2'   G    79     374.976 424.475 270.777  1.00  0.00           H  
ATOM   2554  O3'   G    79     372.970 423.932 273.874  1.00  0.00           O  
ATOM   2555  P     G    80     371.889 425.129 274.042  1.00  0.00           P  
ATOM   2556  OP1   G    80     372.255 425.890 275.269  1.00  0.00           O  
ATOM   2557  OP2   G    80     370.530 424.525 273.977  1.00  0.00           O  
ATOM   2558  O5'   G    80     372.041 426.120 272.762  1.00  0.00           O  
ATOM   2559  C5'   G    80     373.187 426.949 272.593  1.00  0.00           C  
ATOM   2560  H5'   G    80     374.083 426.337 272.713  1.00  0.00           H  
ATOM   2561 H5''   G    80     373.207 427.721 273.364  1.00  0.00           H  
ATOM   2562  C4'   G    80     373.255 427.618 271.204  1.00  0.00           C  
ATOM   2563  H4'   G    80     374.185 428.188 271.154  1.00  0.00           H  
ATOM   2564  O4'   G    80     373.314 426.609 270.197  1.00  0.00           O  
ATOM   2565  C1'   G    80     372.569 427.034 269.066  1.00  0.00           C  
ATOM   2566  H1'   G    80     373.184 426.974 268.166  1.00  0.00           H  
ATOM   2567  N9    G    80     371.371 426.195 268.853  1.00  0.00           N  
ATOM   2568  C8    G    80     370.730 425.334 269.711  1.00  0.00           C  
ATOM   2569  H8    G    80     371.035 425.200 270.738  1.00  0.00           H  
ATOM   2570  N7    G    80     369.734 424.683 269.171  1.00  0.00           N  
ATOM   2571  C5    G    80     369.693 425.177 267.862  1.00  0.00           C  
ATOM   2572  C6    G    80     368.836 424.866 266.750  1.00  0.00           C  
ATOM   2573  O6    G    80     367.929 424.042 266.683  1.00  0.00           O  
ATOM   2574  N1    G    80     369.103 425.610 265.620  1.00  0.00           N  
ATOM   2575  H1    G    80     368.548 425.430 264.800  1.00  0.00           H  
ATOM   2576  C2    G    80     370.087 426.536 265.543  1.00  0.00           C  
ATOM   2577  N2    G    80     370.186 427.203 264.424  1.00  0.00           N  
ATOM   2578  H21   G    80     369.536 427.033 263.661  1.00  0.00           H  
ATOM   2579  H22   G    80     370.901 427.908 264.358  1.00  0.00           H  
ATOM   2580  N3    G    80     370.923 426.838 266.533  1.00  0.00           N  
ATOM   2581  C4    G    80     370.676 426.122 267.672  1.00  0.00           C  
ATOM   2582  C3'   G    80     372.104 428.581 270.831  1.00  0.00           C  
ATOM   2583  H3'   G    80     371.159 428.180 271.206  1.00  0.00           H  
ATOM   2584  C2'   G    80     372.154 428.487 269.296  1.00  0.00           C  
ATOM   2585  H2'   G    80     371.166 428.689 268.875  1.00  0.00           H  
ATOM   2586  O2'   G    80     373.156 429.321 268.699  1.00  0.00           O  
ATOM   2587 HO2'   G    80     372.907 429.537 267.780  1.00  0.00           H  
ATOM   2588  O3'   G    80     372.292 429.936 271.244  1.00  0.00           O  
ATOM   2589  P     U    81     371.095 431.037 271.226  1.00  0.00           P  
ATOM   2590  OP1   U    81     371.758 432.369 271.159  1.00  0.00           O  
ATOM   2591  OP2   U    81     370.255 430.755 272.421  1.00  0.00           O  
ATOM   2592  O5'   U    81     370.101 430.893 269.924  1.00  0.00           O  
ATOM   2593  C5'   U    81     370.317 431.570 268.679  1.00  0.00           C  
ATOM   2594  H5'   U    81     371.040 430.996 268.095  1.00  0.00           H  
ATOM   2595 H5''   U    81     370.761 432.549 268.854  1.00  0.00           H  
ATOM   2596  C4'   U    81     369.044 431.775 267.801  1.00  0.00           C  
ATOM   2597  H4'   U    81     369.342 432.401 266.958  1.00  0.00           H  
ATOM   2598  O4'   U    81     368.660 430.496 267.291  1.00  0.00           O  
ATOM   2599  C1'   U    81     367.265 430.372 267.489  1.00  0.00           C  
ATOM   2600  H1'   U    81     366.749 430.931 266.704  1.00  0.00           H  
ATOM   2601  N1    U    81     366.805 428.955 267.425  1.00  0.00           N  
ATOM   2602  C6    U    81     366.446 428.233 268.548  1.00  0.00           C  
ATOM   2603  H6    U    81     366.607 428.643 269.537  1.00  0.00           H  
ATOM   2604  C5    U    81     365.862 427.012 268.431  1.00  0.00           C  
ATOM   2605  H5    U    81     365.555 426.472 269.316  1.00  0.00           H  
ATOM   2606  C4    U    81     365.622 426.407 267.141  1.00  0.00           C  
ATOM   2607  O4    U    81     365.068 425.334 266.949  1.00  0.00           O  
ATOM   2608  N3    U    81     366.069 427.146 266.072  1.00  0.00           N  
ATOM   2609  H3    U    81     365.962 426.739 265.161  1.00  0.00           H  
ATOM   2610  C2    U    81     366.622 428.408 266.146  1.00  0.00           C  
ATOM   2611  O2    U    81     366.900 428.995 265.099  1.00  0.00           O  
ATOM   2612  C3'   U    81     367.780 432.426 268.466  1.00  0.00           C  
ATOM   2613  H3'   U    81     368.076 432.957 269.375  1.00  0.00           H  
ATOM   2614  C2'   U    81     367.030 431.122 268.800  1.00  0.00           C  
ATOM   2615  H2'   U    81     367.569 430.625 269.610  1.00  0.00           H  
ATOM   2616  O2'   U    81     365.649 431.247 269.133  1.00  0.00           O  
ATOM   2617 HO2'   U    81     365.372 430.539 269.743  1.00  0.00           H  
ATOM   2618  O3'   U    81     367.070 433.302 267.538  1.00  0.00           O  
ATOM   2619  P     U    82     365.744 434.246 267.912  1.00  0.00           P  
ATOM   2620  OP1   U    82     365.930 435.514 267.152  1.00  0.00           O  
ATOM   2621  OP2   U    82     365.650 434.359 269.397  1.00  0.00           O  
ATOM   2622  O5'   U    82     364.355 433.511 267.356  1.00  0.00           O  
ATOM   2623  C5'   U    82     363.126 434.136 266.836  1.00  0.00           C  
ATOM   2624  H5'   U    82     363.171 435.211 267.018  1.00  0.00           H  
ATOM   2625 H5''   U    82     362.297 433.752 267.433  1.00  0.00           H  
ATOM   2626  C4'   U    82     362.806 433.880 265.299  1.00  0.00           C  
ATOM   2627  H4'   U    82     362.988 434.834 264.802  1.00  0.00           H  
ATOM   2628  O4'   U    82     363.861 432.974 264.944  1.00  0.00           O  
ATOM   2629  C1'   U    82     363.347 431.800 264.346  1.00  0.00           C  
ATOM   2630  H1'   U    82     364.075 431.363 263.663  1.00  0.00           H  
ATOM   2631  N1    U    82     362.820 430.730 265.276  1.00  0.00           N  
ATOM   2632  C6    U    82     363.189 430.636 266.606  1.00  0.00           C  
ATOM   2633  H6    U    82     363.896 431.336 267.015  1.00  0.00           H  
ATOM   2634  C5    U    82     362.698 429.653 267.413  1.00  0.00           C  
ATOM   2635  H5    U    82     363.016 429.583 268.443  1.00  0.00           H  
ATOM   2636  C4    U    82     361.751 428.678 266.928  1.00  0.00           C  
ATOM   2637  O4    U    82     361.303 427.719 267.551  1.00  0.00           O  
ATOM   2638  N3    U    82     361.400 428.868 265.622  1.00  0.00           N  
ATOM   2639  H3    U    82     360.792 428.170 265.220  1.00  0.00           H  
ATOM   2640  C2    U    82     362.036 429.698 264.734  1.00  0.00           C  
ATOM   2641  O2    U    82     361.934 429.449 263.534  1.00  0.00           O  
ATOM   2642  C3'   U    82     361.480 433.282 264.601  1.00  0.00           C  
ATOM   2643  H3'   U    82     360.964 432.627 265.309  1.00  0.00           H  
ATOM   2644  C2'   U    82     362.229 432.442 263.551  1.00  0.00           C  
ATOM   2645  H2'   U    82     361.604 431.658 263.173  1.00  0.00           H  
ATOM   2646  O2'   U    82     362.749 433.205 262.448  1.00  0.00           O  
ATOM   2647 HO2'   U    82     362.009 433.677 262.021  1.00  0.00           H  
ATOM   2648  O3'   U    82     360.477 434.065 263.852  1.00  0.00           O  
ATOM   2649  P     A    83     359.490 433.501 262.567  1.00  0.00           P  
ATOM   2650  OP1   A    83     359.708 434.412 261.415  1.00  0.00           O  
ATOM   2651  OP2   A    83     359.648 432.044 262.330  1.00  0.00           O  
ATOM   2652  O5'   A    83     357.923 433.591 262.974  1.00  0.00           O  
ATOM   2653  C5'   A    83     357.672 433.133 264.266  1.00  0.00           C  
ATOM   2654  H5'   A    83     357.924 433.993 264.871  1.00  0.00           H  
ATOM   2655 H5''   A    83     358.423 432.367 264.445  1.00  0.00           H  
ATOM   2656  C4'   A    83     356.388 432.531 264.857  1.00  0.00           C  
ATOM   2657  H4'   A    83     355.586 433.270 264.936  1.00  0.00           H  
ATOM   2658  O4'   A    83     355.905 431.302 264.291  1.00  0.00           O  
ATOM   2659  C1'   A    83     355.995 430.262 265.273  1.00  0.00           C  
ATOM   2660  H1'   A    83     355.142 430.284 265.954  1.00  0.00           H  
ATOM   2661  N9    A    83     356.082 428.920 264.632  1.00  0.00           N  
ATOM   2662  C8    A    83     356.212 428.637 263.291  1.00  0.00           C  
ATOM   2663  H8    A    83     356.514 429.386 262.569  1.00  0.00           H  
ATOM   2664  N7    A    83     355.880 427.416 262.954  1.00  0.00           N  
ATOM   2665  C5    A    83     355.553 426.831 264.186  1.00  0.00           C  
ATOM   2666  C6    A    83     355.046 425.570 264.592  1.00  0.00           C  
ATOM   2667  N6    A    83     354.706 424.585 263.782  1.00  0.00           N  
ATOM   2668  H61   A    83     354.487 423.697 264.206  1.00  0.00           H  
ATOM   2669  H62   A    83     355.020 424.630 262.823  1.00  0.00           H  
ATOM   2670  N1    A    83     354.911 425.260 265.879  1.00  0.00           N  
ATOM   2671  C2    A    83     355.210 426.197 266.765  1.00  0.00           C  
ATOM   2672  H2    A    83     355.107 425.902 267.799  1.00  0.00           H  
ATOM   2673  N3    A    83     355.591 427.452 266.546  1.00  0.00           N  
ATOM   2674  C4    A    83     355.756 427.712 265.218  1.00  0.00           C  
ATOM   2675  C3'   A    83     357.004 432.178 266.239  1.00  0.00           C  
ATOM   2676  H3'   A    83     357.997 432.604 266.397  1.00  0.00           H  
ATOM   2677  C2'   A    83     357.231 430.663 266.063  1.00  0.00           C  
ATOM   2678  H2'   A    83     358.088 430.529 265.399  1.00  0.00           H  
ATOM   2679  O2'   A    83     357.487 429.963 267.273  1.00  0.00           O  
ATOM   2680 HO2'   A    83     357.705 429.032 267.082  1.00  0.00           H  
ATOM   2681  O3'   A    83     356.253 432.653 267.334  1.00  0.00           O  
ATOM   2682  P     G    84     356.227 434.239 267.702  1.00  0.00           P  
ATOM   2683  OP1   G    84     357.011 435.033 266.719  1.00  0.00           O  
ATOM   2684  OP2   G    84     356.563 434.389 269.145  1.00  0.00           O  
ATOM   2685  O5'   G    84     354.683 434.635 267.488  1.00  0.00           O  
ATOM   2686  C5'   G    84     353.697 434.073 268.328  1.00  0.00           C  
ATOM   2687  H5'   G    84     353.061 434.875 268.702  1.00  0.00           H  
ATOM   2688 H5''   G    84     354.160 433.599 269.194  1.00  0.00           H  
ATOM   2689  C4'   G    84     352.806 433.037 267.633  1.00  0.00           C  
ATOM   2690  H4'   G    84     352.151 433.543 266.922  1.00  0.00           H  
ATOM   2691  O4'   G    84     353.465 431.954 266.965  1.00  0.00           O  
ATOM   2692  C1'   G    84     352.893 430.732 267.425  1.00  0.00           C  
ATOM   2693  H1'   G    84     352.744 430.030 266.601  1.00  0.00           H  
ATOM   2694  N9    G    84     353.780 430.086 268.431  1.00  0.00           N  
ATOM   2695  C8    G    84     354.832 430.610 269.146  1.00  0.00           C  
ATOM   2696  H8    G    84     355.132 431.641 269.057  1.00  0.00           H  
ATOM   2697  N7    G    84     355.426 429.770 269.950  1.00  0.00           N  
ATOM   2698  C5    G    84     354.709 428.585 269.760  1.00  0.00           C  
ATOM   2699  C6    G    84     354.846 427.281 270.364  1.00  0.00           C  
ATOM   2700  O6    G    84     355.688 426.874 271.169  1.00  0.00           O  
ATOM   2701  N1    G    84     353.862 426.398 269.974  1.00  0.00           N  
ATOM   2702  H1    G    84     353.868 425.485 270.394  1.00  0.00           H  
ATOM   2703  C2    G    84     352.887 426.712 269.086  1.00  0.00           C  
ATOM   2704  N2    G    84     351.994 425.796 268.833  1.00  0.00           N  
ATOM   2705  H21   G    84     352.030 424.908 269.325  1.00  0.00           H  
ATOM   2706  H22   G    84     351.278 426.001 268.158  1.00  0.00           H  
ATOM   2707  N3    G    84     352.744 427.877 268.464  1.00  0.00           N  
ATOM   2708  C4    G    84     353.686 428.784 268.853  1.00  0.00           C  
ATOM   2709  C3'   G    84     351.942 432.421 268.727  1.00  0.00           C  
ATOM   2710  H3'   G    84     352.583 432.152 269.571  1.00  0.00           H  
ATOM   2711  C2'   G    84     351.535 431.104 268.034  1.00  0.00           C  
ATOM   2712  H2'   G    84     351.226 430.361 268.763  1.00  0.00           H  
ATOM   2713  O2'   G    84     350.588 431.215 266.966  1.00  0.00           O  
ATOM   2714 HO2'   G    84     350.152 430.354 266.823  1.00  0.00           H  
ATOM   2715  O3'   G    84     350.977 433.362 269.193  1.00  0.00           O  
ATOM   2716  P     G    85     349.895 432.966 270.307  1.00  0.00           P  
ATOM   2717  OP1   G    85     349.286 434.218 270.845  1.00  0.00           O  
ATOM   2718  OP2   G    85     350.534 432.013 271.260  1.00  0.00           O  
ATOM   2719  O5'   G    85     348.847 432.251 269.289  1.00  0.00           O  
ATOM   2720  C5'   G    85     347.784 431.428 269.705  1.00  0.00           C  
ATOM   2721  H5'   G    85     347.143 431.215 268.850  1.00  0.00           H  
ATOM   2722 H5''   G    85     347.198 431.963 270.454  1.00  0.00           H  
ATOM   2723  C4'   G    85     348.253 430.106 270.309  1.00  0.00           C  
ATOM   2724  H4'   G    85     348.732 430.335 271.257  1.00  0.00           H  
ATOM   2725  O4'   G    85     349.122 429.268 269.542  1.00  0.00           O  
ATOM   2726  C1'   G    85     349.185 428.008 270.234  1.00  0.00           C  
ATOM   2727  H1'   G    85     349.168 427.186 269.514  1.00  0.00           H  
ATOM   2728  N9    G    85     350.449 427.929 271.036  1.00  0.00           N  
ATOM   2729  C8    G    85     351.354 428.945 271.206  1.00  0.00           C  
ATOM   2730  H8    G    85     351.244 429.892 270.707  1.00  0.00           H  
ATOM   2731  N7    G    85     352.344 428.688 272.007  1.00  0.00           N  
ATOM   2732  C5    G    85     352.075 427.384 272.419  1.00  0.00           C  
ATOM   2733  C6    G    85     352.815 426.542 273.313  1.00  0.00           C  
ATOM   2734  O6    G    85     353.866 426.791 273.894  1.00  0.00           O  
ATOM   2735  N1    G    85     352.232 425.318 273.535  1.00  0.00           N  
ATOM   2736  H1    G    85     352.714 424.677 274.144  1.00  0.00           H  
ATOM   2737  C2    G    85     351.095 424.916 272.927  1.00  0.00           C  
ATOM   2738  N2    G    85     350.680 423.719 273.271  1.00  0.00           N  
ATOM   2739  H21   G    85     351.202 423.161 273.947  1.00  0.00           H  
ATOM   2740  H22   G    85     349.831 423.371 272.858  1.00  0.00           H  
ATOM   2741  N3    G    85     350.387 425.644 272.053  1.00  0.00           N  
ATOM   2742  C4    G    85     350.921 426.894 271.838  1.00  0.00           C  
ATOM   2743  C3'   G    85     347.086 429.155 270.536  1.00  0.00           C  
ATOM   2744  H3'   G    85     346.738 428.851 269.545  1.00  0.00           H  
ATOM   2745  C2'   G    85     347.902 427.987 271.106  1.00  0.00           C  
ATOM   2746  H2'   G    85     347.363 427.040 271.015  1.00  0.00           H  
ATOM   2747  O2'   G    85     348.240 428.304 272.432  1.00  0.00           O  
ATOM   2748 HO2'   G    85     347.621 428.999 272.708  1.00  0.00           H  
ATOM   2749  O3'   G    85     345.909 429.627 271.210  1.00  0.00           O  
ATOM   2750  P     U    86     345.850 430.334 272.668  1.00  0.00           P  
ATOM   2751  OP1   U    86     344.635 431.193 272.703  1.00  0.00           O  
ATOM   2752  OP2   U    86     347.170 430.925 272.995  1.00  0.00           O  
ATOM   2753  O5'   U    86     345.601 429.071 273.630  1.00  0.00           O  
ATOM   2754  C5'   U    86     346.434 428.774 274.743  1.00  0.00           C  
ATOM   2755  H5'   U    86     346.073 429.292 275.634  1.00  0.00           H  
ATOM   2756 H5''   U    86     347.457 429.098 274.575  1.00  0.00           H  
ATOM   2757  C4'   U    86     346.423 427.254 274.953  1.00  0.00           C  
ATOM   2758  H4'   U    86     345.487 426.856 274.559  1.00  0.00           H  
ATOM   2759  O4'   U    86     347.492 426.552 274.322  1.00  0.00           O  
ATOM   2760  C1'   U    86     348.141 425.703 275.250  1.00  0.00           C  
ATOM   2761  H1'   U    86     348.383 424.749 274.777  1.00  0.00           H  
ATOM   2762  N1    U    86     349.422 426.292 275.768  1.00  0.00           N  
ATOM   2763  C6    U    86     349.900 427.526 275.362  1.00  0.00           C  
ATOM   2764  H6    U    86     349.313 428.134 274.691  1.00  0.00           H  
ATOM   2765  C5    U    86     351.109 427.990 275.779  1.00  0.00           C  
ATOM   2766  H5    U    86     351.461 428.960 275.454  1.00  0.00           H  
ATOM   2767  C4    U    86     351.964 427.204 276.638  1.00  0.00           C  
ATOM   2768  O4    U    86     353.059 427.537 277.082  1.00  0.00           O  
ATOM   2769  N3    U    86     351.454 425.972 276.944  1.00  0.00           N  
ATOM   2770  H3    U    86     352.035 425.379 277.513  1.00  0.00           H  
ATOM   2771  C2    U    86     350.234 425.468 276.555  1.00  0.00           C  
ATOM   2772  O2    U    86     349.917 424.331 276.903  1.00  0.00           O  
ATOM   2773  C3'   U    86     346.478 426.912 276.428  1.00  0.00           C  
ATOM   2774  H3'   U    86     347.198 427.569 276.922  1.00  0.00           H  
ATOM   2775  C2'   U    86     347.071 425.489 276.332  1.00  0.00           C  
ATOM   2776  H2'   U    86     347.536 425.190 277.263  1.00  0.00           H  
ATOM   2777  O2'   U    86     346.146 424.490 275.878  1.00  0.00           O  
ATOM   2778 HO2'   U    86     346.547 423.602 275.939  1.00  0.00           H  
ATOM   2779  O3'   U    86     345.158 427.086 276.933  1.00  0.00           O  
ATOM   2780  P     C    87     344.870 427.676 278.401  1.00  0.00           P  
ATOM   2781  OP1   C    87     343.432 428.059 278.484  1.00  0.00           O  
ATOM   2782  OP2   C    87     345.905 428.700 278.720  1.00  0.00           O  
ATOM   2783  O5'   C    87     345.129 426.395 279.331  1.00  0.00           O  
ATOM   2784  C5'   C    87     344.531 425.132 279.063  1.00  0.00           C  
ATOM   2785  H5'   C    87     344.473 424.948 277.989  1.00  0.00           H  
ATOM   2786 H5''   C    87     343.518 425.103 279.467  1.00  0.00           H  
ATOM   2787  C4'   C    87     345.370 424.002 279.678  1.00  0.00           C  
ATOM   2788  H4'   C    87     344.815 423.066 279.593  1.00  0.00           H  
ATOM   2789  O4'   C    87     346.631 423.837 279.029  1.00  0.00           O  
ATOM   2790  C1'   C    87     347.644 423.618 280.007  1.00  0.00           C  
ATOM   2791  H1'   C    87     348.223 422.730 279.740  1.00  0.00           H  
ATOM   2792  N1    C    87     348.594 424.775 280.129  1.00  0.00           N  
ATOM   2793  C6    C    87     348.367 425.999 279.548  1.00  0.00           C  
ATOM   2794  H6    C    87     347.421 426.194 279.074  1.00  0.00           H  
ATOM   2795  C5    C    87     349.322 426.961 279.552  1.00  0.00           C  
ATOM   2796  H5    C    87     349.127 427.915 279.086  1.00  0.00           H  
ATOM   2797  C4    C    87     350.547 426.656 280.204  1.00  0.00           C  
ATOM   2798  N4    C    87     351.513 427.533 280.243  1.00  0.00           N  
ATOM   2799  H41   C    87     352.367 427.276 280.728  1.00  0.00           H  
ATOM   2800  H42   C    87     351.390 428.442 279.832  1.00  0.00           H  
ATOM   2801  N3    C    87     350.788 425.498 280.781  1.00  0.00           N  
ATOM   2802  C2    C    87     349.826 424.544 280.753  1.00  0.00           C  
ATOM   2803  O2    C    87     350.081 423.464 281.283  1.00  0.00           O  
ATOM   2804  C3'   C    87     345.668 424.248 281.156  1.00  0.00           C  
ATOM   2805  H3'   C    87     345.997 425.280 281.286  1.00  0.00           H  
ATOM   2806  C2'   C    87     346.904 423.349 281.326  1.00  0.00           C  
ATOM   2807  H2'   C    87     347.501 423.680 282.167  1.00  0.00           H  
ATOM   2808  O2'   C    87     346.618 421.951 281.419  1.00  0.00           O  
ATOM   2809 HO2'   C    87     347.344 421.497 281.888  1.00  0.00           H  
ATOM   2810  O3'   C    87     344.535 423.987 281.979  1.00  0.00           O  
ATOM   2811  P     G    88     344.396 424.674 283.433  1.00  0.00           P  
ATOM   2812  OP1   G    88     343.034 424.365 283.958  1.00  0.00           O  
ATOM   2813  OP2   G    88     344.810 426.104 283.338  1.00  0.00           O  
ATOM   2814  O5'   G    88     345.496 423.896 284.322  1.00  0.00           O  
ATOM   2815  C5'   G    88     345.343 422.524 284.654  1.00  0.00           C  
ATOM   2816  H5'   G    88     345.215 421.932 283.747  1.00  0.00           H  
ATOM   2817 H5''   G    88     344.448 422.405 285.268  1.00  0.00           H  
ATOM   2818  C4'   G    88     346.541 421.970 285.439  1.00  0.00           C  
ATOM   2819  H4'   G    88     346.292 420.962 285.772  1.00  0.00           H  
ATOM   2820  O4'   G    88     347.748 421.895 284.679  1.00  0.00           O  
ATOM   2821  C1'   G    88     348.829 422.281 285.524  1.00  0.00           C  
ATOM   2822  H1'   G    88     349.651 421.564 285.463  1.00  0.00           H  
ATOM   2823  N9    G    88     349.329 423.608 285.093  1.00  0.00           N  
ATOM   2824  C8    G    88     348.715 424.547 284.304  1.00  0.00           C  
ATOM   2825  H8    G    88     347.702 424.436 283.966  1.00  0.00           H  
ATOM   2826  N7    G    88     349.457 425.568 283.983  1.00  0.00           N  
ATOM   2827  C5    G    88     350.647 425.315 284.667  1.00  0.00           C  
ATOM   2828  C6    G    88     351.855 426.083 284.772  1.00  0.00           C  
ATOM   2829  O6    G    88     352.160 427.124 284.198  1.00  0.00           O  
ATOM   2830  N1    G    88     352.760 425.563 285.671  1.00  0.00           N  
ATOM   2831  H1    G    88     353.517 426.159 285.947  1.00  0.00           H  
ATOM   2832  C2    G    88     352.576 424.395 286.328  1.00  0.00           C  
ATOM   2833  N2    G    88     353.458 424.073 287.236  1.00  0.00           N  
ATOM   2834  H21   G    88     354.172 424.737 287.531  1.00  0.00           H  
ATOM   2835  H22   G    88     353.319 423.210 287.736  1.00  0.00           H  
ATOM   2836  N3    G    88     351.503 423.617 286.220  1.00  0.00           N  
ATOM   2837  C4    G    88     350.560 424.140 285.383  1.00  0.00           C  
ATOM   2838  C3'   G    88     346.846 422.803 286.684  1.00  0.00           C  
ATOM   2839  H3'   G    88     346.881 423.859 286.409  1.00  0.00           H  
ATOM   2840  C2'   G    88     348.288 422.338 286.959  1.00  0.00           C  
ATOM   2841  H2'   G    88     348.833 423.076 287.543  1.00  0.00           H  
ATOM   2842  O2'   G    88     348.399 421.035 287.542  1.00  0.00           O  
ATOM   2843 HO2'   G    88     349.284 420.923 287.940  1.00  0.00           H  
ATOM   2844  O3'   G    88     345.872 422.582 287.700  1.00  0.00           O  
ATOM   2845  P     U    89     345.484 423.744 288.755  1.00  0.00           P  
ATOM   2846  OP1   U    89     344.338 423.259 289.577  1.00  0.00           O  
ATOM   2847  OP2   U    89     345.342 425.038 288.026  1.00  0.00           O  
ATOM   2848  O5'   U    89     346.799 423.848 289.678  1.00  0.00           O  
ATOM   2849  C5'   U    89     347.277 422.753 290.442  1.00  0.00           C  
ATOM   2850  H5'   U    89     347.290 421.847 289.838  1.00  0.00           H  
ATOM   2851 H5''   U    89     346.616 422.592 291.295  1.00  0.00           H  
ATOM   2852  C4'   U    89     348.702 423.013 290.955  1.00  0.00           C  
ATOM   2853  H4'   U    89     348.990 422.191 291.612  1.00  0.00           H  
ATOM   2854  O4'   U    89     349.675 423.109 289.913  1.00  0.00           O  
ATOM   2855  C1'   U    89     350.591 424.154 290.228  1.00  0.00           C  
ATOM   2856  H1'   U    89     351.614 423.773 290.169  1.00  0.00           H  
ATOM   2857  N1    U    89     350.465 425.301 289.272  1.00  0.00           N  
ATOM   2858  C6    U    89     349.348 425.508 288.494  1.00  0.00           C  
ATOM   2859  H6    U    89     348.492 424.876 288.621  1.00  0.00           H  
ATOM   2860  C5    U    89     349.311 426.478 287.547  1.00  0.00           C  
ATOM   2861  H5    U    89     348.428 426.611 286.938  1.00  0.00           H  
ATOM   2862  C4    U    89     350.451 427.323 287.298  1.00  0.00           C  
ATOM   2863  O4    U    89     350.541 428.165 286.417  1.00  0.00           O  
ATOM   2864  N3    U    89     351.518 427.083 288.124  1.00  0.00           N  
ATOM   2865  H3    U    89     352.378 427.554 287.887  1.00  0.00           H  
ATOM   2866  C2    U    89     351.563 426.150 289.132  1.00  0.00           C  
ATOM   2867  O2    U    89     352.536 426.128 289.877  1.00  0.00           O  
ATOM   2868  C3'   U    89     348.785 424.304 291.764  1.00  0.00           C  
ATOM   2869  H3'   U    89     348.277 425.110 291.231  1.00  0.00           H  
ATOM   2870  C2'   U    89     350.300 424.575 291.679  1.00  0.00           C  
ATOM   2871  H2'   U    89     350.508 425.632 291.810  1.00  0.00           H  
ATOM   2872  O2'   U    89     351.095 423.787 292.574  1.00  0.00           O  
ATOM   2873 HO2'   U    89     351.997 424.159 292.648  1.00  0.00           H  
ATOM   2874  O3'   U    89     348.225 424.125 293.064  1.00  0.00           O  
ATOM   2875  P     U    90     347.153 425.183 293.661  1.00  0.00           P  
ATOM   2876  OP1   U    90     346.755 424.721 295.023  1.00  0.00           O  
ATOM   2877  OP2   U    90     346.083 425.441 292.658  1.00  0.00           O  
ATOM   2878  O5'   U    90     348.045 426.517 293.789  1.00  0.00           O  
ATOM   2879  C5'   U    90     349.211 426.513 294.595  1.00  0.00           C  
ATOM   2880  H5'   U    90     349.769 425.589 294.446  1.00  0.00           H  
ATOM   2881 H5''   U    90     348.930 426.570 295.647  1.00  0.00           H  
ATOM   2882  C4'   U    90     350.140 427.675 294.246  1.00  0.00           C  
ATOM   2883  H4'   U    90     351.052 427.569 294.835  1.00  0.00           H  
ATOM   2884  O4'   U    90     350.496 427.691 292.860  1.00  0.00           O  
ATOM   2885  C1'   U    90     350.564 429.036 292.402  1.00  0.00           C  
ATOM   2886  H1'   U    90     351.544 429.226 291.967  1.00  0.00           H  
ATOM   2887  N1    U    90     349.519 429.368 291.382  1.00  0.00           N  
ATOM   2888  C6    U    90     348.591 428.440 290.954  1.00  0.00           C  
ATOM   2889  H6    U    90     348.507 427.488 291.463  1.00  0.00           H  
ATOM   2890  C5    U    90     347.769 428.708 289.904  1.00  0.00           C  
ATOM   2891  H5    U    90     347.047 427.971 289.582  1.00  0.00           H  
ATOM   2892  C4    U    90     347.822 429.967 289.195  1.00  0.00           C  
ATOM   2893  O4    U    90     347.126 430.278 288.232  1.00  0.00           O  
ATOM   2894  N3    U    90     348.747 430.853 289.693  1.00  0.00           N  
ATOM   2895  H3    U    90     348.892 431.694 289.164  1.00  0.00           H  
ATOM   2896  C2    U    90     349.618 430.608 290.734  1.00  0.00           C  
ATOM   2897  O2    U    90     350.457 431.458 291.028  1.00  0.00           O  
ATOM   2898  C3'   U    90     349.544 429.045 294.563  1.00  0.00           C  
ATOM   2899  H3'   U    90     348.511 429.116 294.211  1.00  0.00           H  
ATOM   2900  C2'   U    90     350.449 429.897 293.657  1.00  0.00           C  
ATOM   2901  H2'   U    90     349.988 430.855 293.434  1.00  0.00           H  
ATOM   2902  O2'   U    90     351.784 430.047 294.149  1.00  0.00           O  
ATOM   2903 HO2'   U    90     352.109 430.955 294.021  1.00  0.00           H  
ATOM   2904  O3'   U    90     349.672 429.414 295.928  1.00  0.00           O  
ATOM   2905  P     C    91     348.521 429.189 297.036  1.00  0.00           P  
ATOM   2906  OP1   C    91     348.937 428.089 297.956  1.00  0.00           O  
ATOM   2907  OP2   C    91     347.182 429.117 296.385  1.00  0.00           O  
ATOM   2908  O5'   C    91     348.583 430.600 297.846  1.00  0.00           O  
ATOM   2909  C5'   C    91     349.752 430.968 298.575  1.00  0.00           C  
ATOM   2910  H5'   C    91     350.389 430.096 298.727  1.00  0.00           H  
ATOM   2911 H5''   C    91     349.443 431.312 299.562  1.00  0.00           H  
ATOM   2912  C4'   C    91     350.619 432.078 297.945  1.00  0.00           C  
ATOM   2913  H4'   C    91     351.549 432.114 298.514  1.00  0.00           H  
ATOM   2914  O4'   C    91     350.946 431.884 296.569  1.00  0.00           O  
ATOM   2915  C1'   C    91     351.038 433.156 295.931  1.00  0.00           C  
ATOM   2916  H1'   C    91     351.985 433.245 295.426  1.00  0.00           H  
ATOM   2917  N1    C    91     349.983 433.413 294.906  1.00  0.00           N  
ATOM   2918  C6    C    91     348.874 432.614 294.777  1.00  0.00           C  
ATOM   2919  H6    C    91     348.713 431.808 295.483  1.00  0.00           H  
ATOM   2920  C5    C    91     348.008 432.809 293.751  1.00  0.00           C  
ATOM   2921  H5    C    91     347.146 432.168 293.646  1.00  0.00           H  
ATOM   2922  C4    C    91     348.289 433.879 292.857  1.00  0.00           C  
ATOM   2923  N4    C    91     347.453 434.208 291.911  1.00  0.00           N  
ATOM   2924  H41   C    91     347.693 435.045 291.403  1.00  0.00           H  
ATOM   2925  H42   C    91     346.555 433.756 291.857  1.00  0.00           H  
ATOM   2926  N3    C    91     349.339 434.660 292.962  1.00  0.00           N  
ATOM   2927  C2    C    91     350.212 434.439 293.974  1.00  0.00           C  
ATOM   2928  O2    C    91     351.195 435.176 294.054  1.00  0.00           O  
ATOM   2929  C3'   C    91     350.008 433.477 297.981  1.00  0.00           C  
ATOM   2930  H3'   C    91     349.029 433.436 297.499  1.00  0.00           H  
ATOM   2931  C2'   C    91     351.003 434.192 297.051  1.00  0.00           C  
ATOM   2932  H2'   C    91     350.625 435.146 296.693  1.00  0.00           H  
ATOM   2933  O2'   C    91     352.335 434.325 297.570  1.00  0.00           O  
ATOM   2934 HO2'   C    91     352.604 435.262 297.608  1.00  0.00           H  
ATOM   2935  O3'   C    91     349.897 434.042 299.279  1.00  0.00           O  
ATOM   2936  P     U    92     348.775 435.165 299.561  1.00  0.00           P  
ATOM   2937  OP1   U    92     348.918 435.603 300.979  1.00  0.00           O  
ATOM   2938  OP2   U    92     347.461 434.621 299.114  1.00  0.00           O  
ATOM   2939  O5'   U    92     349.177 436.390 298.575  1.00  0.00           O  
ATOM   2940  C5'   U    92     350.351 437.164 298.782  1.00  0.00           C  
ATOM   2941  H5'   U    92     351.228 436.520 298.725  1.00  0.00           H  
ATOM   2942 H5''   U    92     350.321 437.600 299.781  1.00  0.00           H  
ATOM   2943  C4'   U    92     350.517 438.310 297.767  1.00  0.00           C  
ATOM   2944  H4'   U    92     351.349 438.933 298.100  1.00  0.00           H  
ATOM   2945  O4'   U    92     350.812 437.866 296.440  1.00  0.00           O  
ATOM   2946  C1'   U    92     350.095 438.694 295.516  1.00  0.00           C  
ATOM   2947  H1'   U    92     350.744 439.016 294.697  1.00  0.00           H  
ATOM   2948  N1    U    92     348.911 437.987 294.938  1.00  0.00           N  
ATOM   2949  C6    U    92     348.454 436.785 295.437  1.00  0.00           C  
ATOM   2950  H6    U    92     348.997 436.304 296.228  1.00  0.00           H  
ATOM   2951  C5    U    92     347.335 436.194 294.951  1.00  0.00           C  
ATOM   2952  H5    U    92     346.995 435.252 295.355  1.00  0.00           H  
ATOM   2953  C4    U    92     346.597 436.785 293.865  1.00  0.00           C  
ATOM   2954  O4    U    92     345.610 436.303 293.323  1.00  0.00           O  
ATOM   2955  N3    U    92     347.105 437.977 293.422  1.00  0.00           N  
ATOM   2956  H3    U    92     346.683 438.374 292.599  1.00  0.00           H  
ATOM   2957  C2    U    92     348.230 438.611 293.891  1.00  0.00           C  
ATOM   2958  O2    U    92     348.573 439.682 293.389  1.00  0.00           O  
ATOM   2959  C3'   U    92     349.279 439.205 297.645  1.00  0.00           C  
ATOM   2960  H3'   U    92     348.411 438.568 297.472  1.00  0.00           H  
ATOM   2961  C2'   U    92     349.618 439.915 296.326  1.00  0.00           C  
ATOM   2962  H2'   U    92     348.721 440.360 295.898  1.00  0.00           H  
ATOM   2963  O2'   U    92     350.674 440.883 296.425  1.00  0.00           O  
ATOM   2964 HO2'   U    92     350.734 441.406 295.601  1.00  0.00           H  
ATOM   2965  O3'   U    92     349.023 440.063 298.753  1.00  0.00           O  
ATOM   2966  P     U    93     347.493 440.379 299.196  1.00  0.00           P  
ATOM   2967  OP1   U    93     347.555 441.271 300.390  1.00  0.00           O  
ATOM   2968  OP2   U    93     346.753 439.093 299.320  1.00  0.00           O  
ATOM   2969  O5'   U    93     346.845 441.203 297.953  1.00  0.00           O  
ATOM   2970  C5'   U    93     347.151 442.578 297.768  1.00  0.00           C  
ATOM   2971  H5'   U    93     348.214 442.731 297.959  1.00  0.00           H  
ATOM   2972 H5''   U    93     346.598 443.160 298.504  1.00  0.00           H  
ATOM   2973  C4'   U    93     346.845 443.135 296.365  1.00  0.00           C  
ATOM   2974  H4'   U    93     347.481 444.008 296.220  1.00  0.00           H  
ATOM   2975  O4'   U    93     347.130 442.191 295.323  1.00  0.00           O  
ATOM   2976  C1'   U    93     346.170 442.321 294.269  1.00  0.00           C  
ATOM   2977  H1'   U    93     346.683 442.412 293.308  1.00  0.00           H  
ATOM   2978  N1    U    93     345.219 441.162 294.184  1.00  0.00           N  
ATOM   2979  C6    U    93     345.297 440.089 295.049  1.00  0.00           C  
ATOM   2980  H6    U    93     346.032 440.096 295.846  1.00  0.00           H  
ATOM   2981  C5    U    93     344.470 439.018 294.914  1.00  0.00           C  
ATOM   2982  H5    U    93     344.547 438.187 295.602  1.00  0.00           H  
ATOM   2983  C4    U    93     343.489 438.939 293.853  1.00  0.00           C  
ATOM   2984  O4    U    93     342.709 438.014 293.660  1.00  0.00           O  
ATOM   2985  N3    U    93     343.479 440.028 293.014  1.00  0.00           N  
ATOM   2986  H3    U    93     342.790 440.031 292.282  1.00  0.00           H  
ATOM   2987  C2    U    93     344.296 441.135 293.123  1.00  0.00           C  
ATOM   2988  O2    U    93     344.173 442.040 292.299  1.00  0.00           O  
ATOM   2989  C3'   U    93     345.399 443.587 296.123  1.00  0.00           C  
ATOM   2990  H3'   U    93     344.716 442.800 296.451  1.00  0.00           H  
ATOM   2991  C2'   U    93     345.429 443.631 294.584  1.00  0.00           C  
ATOM   2992  H2'   U    93     344.414 443.632 294.193  1.00  0.00           H  
ATOM   2993  O2'   U    93     346.180 444.730 294.042  1.00  0.00           O  
ATOM   2994 HO2'   U    93     345.995 444.835 293.088  1.00  0.00           H  
ATOM   2995  O3'   U    93     345.028 444.862 296.652  1.00  0.00           O  
ATOM   2996  P     C    94     343.851 445.009 297.751  1.00  0.00           P  
ATOM   2997  OP1   C    94     343.401 446.430 297.736  1.00  0.00           O  
ATOM   2998  OP2   C    94     344.343 444.444 299.036  1.00  0.00           O  
ATOM   2999  O5'   C    94     342.642 444.054 297.231  1.00  0.00           O  
ATOM   3000  C5'   C    94     341.380 444.550 296.800  1.00  0.00           C  
ATOM   3001  H5'   C    94     340.960 445.209 297.560  1.00  0.00           H  
ATOM   3002 H5''   C    94     340.706 443.697 296.714  1.00  0.00           H  
ATOM   3003  C4'   C    94     341.390 445.301 295.452  1.00  0.00           C  
ATOM   3004  H4'   C    94     341.781 446.307 295.599  1.00  0.00           H  
ATOM   3005  O4'   C    94     342.155 444.663 294.423  1.00  0.00           O  
ATOM   3006  C1'   C    94     341.255 444.114 293.467  1.00  0.00           C  
ATOM   3007  H1'   C    94     341.718 444.042 292.478  1.00  0.00           H  
ATOM   3008  N1    C    94     340.852 442.732 293.912  1.00  0.00           N  
ATOM   3009  C6    C    94     341.587 442.019 294.834  1.00  0.00           C  
ATOM   3010  H6    C    94     342.477 442.455 295.266  1.00  0.00           H  
ATOM   3011  C5    C    94     341.202 440.779 295.221  1.00  0.00           C  
ATOM   3012  H5    C    94     341.776 440.240 295.959  1.00  0.00           H  
ATOM   3013  C4    C    94     340.055 440.230 294.598  1.00  0.00           C  
ATOM   3014  N4    C    94     339.678 439.009 294.856  1.00  0.00           N  
ATOM   3015  H41   C    94     339.013 438.600 294.225  1.00  0.00           H  
ATOM   3016  H42   C    94     340.236 438.439 295.467  1.00  0.00           H  
ATOM   3017  N3    C    94     339.409 440.843 293.634  1.00  0.00           N  
ATOM   3018  C2    C    94     339.782 442.095 293.283  1.00  0.00           C  
ATOM   3019  O2    C    94     339.178 442.628 292.362  1.00  0.00           O  
ATOM   3020  C3'   C    94     339.944 445.396 294.945  1.00  0.00           C  
ATOM   3021  H3'   C    94     339.392 444.528 295.313  1.00  0.00           H  
ATOM   3022  C2'   C    94     340.133 445.181 293.437  1.00  0.00           C  
ATOM   3023  H2'   C    94     339.199 444.824 293.005  1.00  0.00           H  
ATOM   3024  O2'   C    94     340.595 446.336 292.721  1.00  0.00           O  
ATOM   3025 HO2'   C    94     340.430 446.225 291.765  1.00  0.00           H  
ATOM   3026  O3'   C    94     339.250 446.575 295.342  1.00  0.00           O  
ATOM   3027  P     A    95     337.641 446.642 295.197  1.00  0.00           P  
ATOM   3028  OP1   A    95     337.201 447.935 295.794  1.00  0.00           O  
ATOM   3029  OP2   A    95     337.079 445.375 295.746  1.00  0.00           O  
ATOM   3030  O5'   A    95     337.415 446.710 293.585  1.00  0.00           O  
ATOM   3031  C5'   A    95     336.125 446.811 292.995  1.00  0.00           C  
ATOM   3032  H5'   A    95     336.238 447.031 291.933  1.00  0.00           H  
ATOM   3033 H5''   A    95     335.588 447.630 293.463  1.00  0.00           H  
ATOM   3034  C4'   A    95     335.296 445.529 293.121  1.00  0.00           C  
ATOM   3035  H4'   A    95     335.127 445.302 294.174  1.00  0.00           H  
ATOM   3036  O4'   A    95     335.952 444.443 292.483  1.00  0.00           O  
ATOM   3037  C1'   A    95     335.012 443.389 292.370  1.00  0.00           C  
ATOM   3038  H1'   A    95     335.124 442.900 291.399  1.00  0.00           H  
ATOM   3039  N9    A    95     335.306 442.384 293.429  1.00  0.00           N  
ATOM   3040  C8    A    95     336.417 442.285 294.234  1.00  0.00           C  
ATOM   3041  H8    A    95     337.210 443.021 294.211  1.00  0.00           H  
ATOM   3042  N7    A    95     336.433 441.244 295.030  1.00  0.00           N  
ATOM   3043  C5    A    95     335.236 440.596 294.705  1.00  0.00           C  
ATOM   3044  C6    A    95     334.594 439.406 295.129  1.00  0.00           C  
ATOM   3045  N6    A    95     335.091 438.484 295.936  1.00  0.00           N  
ATOM   3046  H61   A    95     334.555 437.636 295.987  1.00  0.00           H  
ATOM   3047  H62   A    95     336.047 438.557 296.249  1.00  0.00           H  
ATOM   3048  N1    A    95     333.406 439.065 294.658  1.00  0.00           N  
ATOM   3049  C2    A    95     332.895 439.805 293.689  1.00  0.00           C  
ATOM   3050  H2    A    95     332.004 439.419 293.220  1.00  0.00           H  
ATOM   3051  N3    A    95     333.407 440.874 293.104  1.00  0.00           N  
ATOM   3052  C4    A    95     334.566 441.261 293.707  1.00  0.00           C  
ATOM   3053  C3'   A    95     333.934 445.578 292.419  1.00  0.00           C  
ATOM   3054  H3'   A    95     334.081 445.874 291.377  1.00  0.00           H  
ATOM   3055  C2'   A    95     333.614 444.068 292.446  1.00  0.00           C  
ATOM   3056  H2'   A    95     333.030 443.805 291.559  1.00  0.00           H  
ATOM   3057  O2'   A    95     332.881 443.778 293.640  1.00  0.00           O  
ATOM   3058 HO2'   A    95     332.273 444.526 293.779  1.00  0.00           H  
ATOM   3059  O3'   A    95     332.906 446.364 293.042  1.00  0.00           O  
ATOM   3060  P     C    96     332.681 447.940 292.659  1.00  0.00           P  
ATOM   3061  OP1   C    96     333.053 448.148 291.226  1.00  0.00           O  
ATOM   3062  OP2   C    96     333.414 448.754 293.674  1.00  0.00           O  
ATOM   3063  O5'   C    96     331.083 448.266 292.891  1.00  0.00           O  
ATOM   3064  C5'   C    96     330.050 447.372 292.494  1.00  0.00           C  
ATOM   3065  H5'   C    96     329.137 447.620 293.040  1.00  0.00           H  
ATOM   3066 H5''   C    96     330.296 446.357 292.795  1.00  0.00           H  
ATOM   3067  C4'   C    96     329.621 447.405 291.024  1.00  0.00           C  
ATOM   3068  H4'   C    96     328.836 448.151 290.970  1.00  0.00           H  
ATOM   3069  O4'   C    96     330.497 447.609 289.936  1.00  0.00           O  
ATOM   3070  C1'   C    96     329.737 447.201 288.796  1.00  0.00           C  
ATOM   3071  H1'   C    96     329.274 448.064 288.325  1.00  0.00           H  
ATOM   3072  N1    C    96     330.686 446.525 287.893  1.00  0.00           N  
ATOM   3073  C6    C    96     331.323 445.374 288.282  1.00  0.00           C  
ATOM   3074  H6    C    96     330.962 444.828 289.140  1.00  0.00           H  
ATOM   3075  C5    C    96     332.422 444.951 287.624  1.00  0.00           C  
ATOM   3076  H5    C    96     332.936 444.065 287.956  1.00  0.00           H  
ATOM   3077  C4    C    96     332.856 445.757 286.539  1.00  0.00           C  
ATOM   3078  N4    C    96     333.979 445.481 285.943  1.00  0.00           N  
ATOM   3079  H41   C    96     334.287 446.112 285.223  1.00  0.00           H  
ATOM   3080  H42   C    96     334.538 444.714 286.275  1.00  0.00           H  
ATOM   3081  N3    C    96     332.205 446.811 286.085  1.00  0.00           N  
ATOM   3082  C2    C    96     331.078 447.196 286.738  1.00  0.00           C  
ATOM   3083  O2    C    96     330.424 448.139 286.283  1.00  0.00           O  
ATOM   3084  C3'   C    96     328.899 446.132 290.708  1.00  0.00           C  
ATOM   3085  H3'   C    96     328.000 446.302 291.294  1.00  0.00           H  
ATOM   3086  C2'   C    96     328.583 446.294 289.226  1.00  0.00           C  
ATOM   3087  H2'   C    96     327.654 446.829 289.191  1.00  0.00           H  
ATOM   3088  O2'   C    96     328.355 445.094 288.535  1.00  0.00           O  
ATOM   3089 HO2'   C    96     327.887 444.646 289.304  1.00  0.00           H  
ATOM   3090  O3'   C    96     329.465 444.843 291.003  1.00  0.00           O  
ATOM   3091  P     G    97     328.256 443.905 291.469  1.00  0.00           P  
ATOM   3092  OP1   G    97     327.204 444.047 290.393  1.00  0.00           O  
ATOM   3093  OP2   G    97     328.118 444.292 292.927  1.00  0.00           O  
ATOM   3094  O5'   G    97     328.423 442.317 291.487  1.00  0.00           O  
ATOM   3095  C5'   G    97     327.249 441.820 292.118  1.00  0.00           C  
ATOM   3096  H5'   G    97     326.384 442.444 291.932  1.00  0.00           H  
ATOM   3097 H5''   G    97     327.401 441.898 293.186  1.00  0.00           H  
ATOM   3098  C4'   G    97     326.646 440.529 291.731  1.00  0.00           C  
ATOM   3099  H4'   G    97     325.739 440.777 291.200  1.00  0.00           H  
ATOM   3100  O4'   G    97     327.494 439.689 290.962  1.00  0.00           O  
ATOM   3101  C1'   G    97     327.571 438.562 291.778  1.00  0.00           C  
ATOM   3102  H1'   G    97     327.715 437.664 291.182  1.00  0.00           H  
ATOM   3103  N9    G    97     328.689 438.688 292.706  1.00  0.00           N  
ATOM   3104  C8    G    97     329.262 439.762 293.348  1.00  0.00           C  
ATOM   3105  H8    G    97     329.026 440.778 293.127  1.00  0.00           H  
ATOM   3106  N7    G    97     329.995 439.460 294.368  1.00  0.00           N  
ATOM   3107  C5    G    97     329.964 438.070 294.330  1.00  0.00           C  
ATOM   3108  C6    G    97     330.644 437.082 295.095  1.00  0.00           C  
ATOM   3109  O6    G    97     331.566 437.226 295.874  1.00  0.00           O  
ATOM   3110  N1    G    97     330.166 435.825 294.910  1.00  0.00           N  
ATOM   3111  H1    G    97     330.480 435.118 295.541  1.00  0.00           H  
ATOM   3112  C2    G    97     329.169 435.532 294.072  1.00  0.00           C  
ATOM   3113  N2    G    97     328.759 434.296 294.054  1.00  0.00           N  
ATOM   3114  H21   G    97     329.194 433.669 294.721  1.00  0.00           H  
ATOM   3115  H22   G    97     328.036 434.008 293.421  1.00  0.00           H  
ATOM   3116  N3    G    97     328.669 436.340 293.160  1.00  0.00           N  
ATOM   3117  C4    G    97     329.088 437.610 293.388  1.00  0.00           C  
ATOM   3118  C3'   G    97     326.234 439.905 293.069  1.00  0.00           C  
ATOM   3119  H3'   G    97     327.069 439.999 293.742  1.00  0.00           H  
ATOM   3120  C2'   G    97     326.321 438.413 292.661  1.00  0.00           C  
ATOM   3121  H2'   G    97     326.559 437.853 293.540  1.00  0.00           H  
ATOM   3122  O2'   G    97     325.371 437.672 291.919  1.00  0.00           O  
ATOM   3123 HO2'   G    97     324.569 437.514 292.482  1.00  0.00           H  
ATOM   3124  O3'   G    97     325.297 440.602 293.892  1.00  0.00           O  
ATOM   3125  P     A    98     325.383 440.478 295.546  1.00  0.00           P  
ATOM   3126  OP1   A    98     324.283 441.346 296.114  1.00  0.00           O  
ATOM   3127  OP2   A    98     326.778 440.924 295.958  1.00  0.00           O  
ATOM   3128  O5'   A    98     325.240 438.864 296.056  1.00  0.00           O  
ATOM   3129  C5'   A    98     324.409 437.948 295.325  1.00  0.00           C  
ATOM   3130  H5'   A    98     324.666 438.049 294.286  1.00  0.00           H  
ATOM   3131 H5''   A    98     323.356 438.232 295.305  1.00  0.00           H  
ATOM   3132  C4'   A    98     324.427 436.421 295.536  1.00  0.00           C  
ATOM   3133  H4'   A    98     323.444 436.189 295.160  1.00  0.00           H  
ATOM   3134  O4'   A    98     325.399 435.733 294.731  1.00  0.00           O  
ATOM   3135  C1'   A    98     326.219 435.114 295.664  1.00  0.00           C  
ATOM   3136  H1'   A    98     326.760 434.268 295.269  1.00  0.00           H  
ATOM   3137  N9    A    98     327.166 436.011 296.268  1.00  0.00           N  
ATOM   3138  C8    A    98     327.490 437.313 296.041  1.00  0.00           C  
ATOM   3139  H8    A    98     327.018 437.902 295.281  1.00  0.00           H  
ATOM   3140  N7    A    98     328.375 437.806 296.856  1.00  0.00           N  
ATOM   3141  C5    A    98     328.830 436.636 297.445  1.00  0.00           C  
ATOM   3142  C6    A    98     330.004 436.290 298.130  1.00  0.00           C  
ATOM   3143  N6    A    98     330.917 437.203 298.453  1.00  0.00           N  
ATOM   3144  H61   A    98     331.782 436.925 298.889  1.00  0.00           H  
ATOM   3145  H62   A    98     330.772 438.140 298.122  1.00  0.00           H  
ATOM   3146  N1    A    98     330.308 435.021 298.378  1.00  0.00           N  
ATOM   3147  C2    A    98     329.481 434.085 298.006  1.00  0.00           C  
ATOM   3148  H2    A    98     329.753 433.065 298.254  1.00  0.00           H  
ATOM   3149  N3    A    98     328.359 434.222 297.344  1.00  0.00           N  
ATOM   3150  C4    A    98     328.112 435.537 297.083  1.00  0.00           C  
ATOM   3151  C3'   A    98     324.348 435.746 296.898  1.00  0.00           C  
ATOM   3152  H3'   A    98     324.710 436.447 297.645  1.00  0.00           H  
ATOM   3153  C2'   A    98     325.363 434.615 296.792  1.00  0.00           C  
ATOM   3154  H2'   A    98     325.909 434.599 297.723  1.00  0.00           H  
ATOM   3155  O2'   A    98     324.936 433.304 296.413  1.00  0.00           O  
ATOM   3156 HO2'   A    98     324.408 432.930 297.142  1.00  0.00           H  
ATOM   3157  O3'   A    98     323.094 435.166 297.190  1.00  0.00           O  
ATOM   3158  P     G    99     322.478 435.441 298.714  1.00  0.00           P  
ATOM   3159  OP1   G    99     321.007 435.027 298.728  1.00  0.00           O  
ATOM   3160  OP2   G    99     323.099 436.650 299.403  1.00  0.00           O  
ATOM   3161  O5'   G    99     323.197 434.363 299.630  1.00  0.00           O  
ATOM   3162  C5'   G    99     322.812 433.045 299.678  1.00  0.00           C  
ATOM   3163  H5'   G    99     322.498 432.689 298.697  1.00  0.00           H  
ATOM   3164 H5''   G    99     322.008 432.921 300.407  1.00  0.00           H  
ATOM   3165  C4'   G    99     324.095 432.376 300.143  1.00  0.00           C  
ATOM   3166  H4'   G    99     323.931 431.298 300.152  1.00  0.00           H  
ATOM   3167  O4'   G    99     325.212 432.701 299.289  1.00  0.00           O  
ATOM   3168  C1'   G    99     326.282 433.072 300.136  1.00  0.00           C  
ATOM   3169  H1'   G    99     327.113 432.454 299.821  1.00  0.00           H  
ATOM   3170  N9    G    99     326.863 434.428 300.171  1.00  0.00           N  
ATOM   3171  C8    G    99     326.415 435.672 299.819  1.00  0.00           C  
ATOM   3172  H8    G    99     325.451 435.809 299.354  1.00  0.00           H  
ATOM   3173  N7    G    99     327.272 436.641 300.046  1.00  0.00           N  
ATOM   3174  C5    G    99     328.385 435.974 300.590  1.00  0.00           C  
ATOM   3175  C6    G    99     329.708 436.410 301.028  1.00  0.00           C  
ATOM   3176  O6    G    99     330.236 437.512 301.037  1.00  0.00           O  
ATOM   3177  N1    G    99     330.531 435.428 301.457  1.00  0.00           N  
ATOM   3178  H1    G    99     331.352 435.680 301.962  1.00  0.00           H  
ATOM   3179  C2    G    99     330.163 434.147 301.431  1.00  0.00           C  
ATOM   3180  N2    G    99     330.890 433.375 302.161  1.00  0.00           N  
ATOM   3181  H21   G    99     331.386 433.975 302.830  1.00  0.00           H  
ATOM   3182  H22   G    99     330.260 432.865 302.751  1.00  0.00           H  
ATOM   3183  N3    G    99     328.988 433.642 301.060  1.00  0.00           N  
ATOM   3184  C4    G    99     328.134 434.621 300.642  1.00  0.00           C  
ATOM   3185  C3'   G    99     324.396 432.886 301.574  1.00  0.00           C  
ATOM   3186  H3'   G    99     324.310 433.971 301.650  1.00  0.00           H  
ATOM   3187  C2'   G    99     325.926 432.687 301.562  1.00  0.00           C  
ATOM   3188  H2'   G    99     326.381 433.381 302.254  1.00  0.00           H  
ATOM   3189  O2'   G    99     326.506 431.416 301.622  1.00  0.00           O  
ATOM   3190 HO2'   G    99     325.794 430.832 301.952  1.00  0.00           H  
ATOM   3191  O3'   G    99     323.492 432.315 302.533  1.00  0.00           O  
ATOM   3192  P     G   100     322.809 433.165 303.813  1.00  0.00           P  
ATOM   3193  OP1   G   100     321.707 432.263 304.339  1.00  0.00           O  
ATOM   3194  OP2   G   100     322.400 434.482 303.201  1.00  0.00           O  
ATOM   3195  O5'   G   100     323.883 433.478 305.115  1.00  0.00           O  
ATOM   3196  C5'   G   100     323.846 432.730 306.363  1.00  0.00           C  
ATOM   3197  H5'   G   100     323.746 431.659 306.170  1.00  0.00           H  
ATOM   3198 H5''   G   100     322.989 433.008 306.983  1.00  0.00           H  
ATOM   3199  C4'   G   100     325.112 432.945 307.232  1.00  0.00           C  
ATOM   3200  H4'   G   100     325.288 432.215 307.993  1.00  0.00           H  
ATOM   3201  O4'   G   100     326.252 432.858 306.416  1.00  0.00           O  
ATOM   3202  C1'   G   100     326.980 433.998 306.754  1.00  0.00           C  
ATOM   3203  H1'   G   100     327.967 433.642 306.833  1.00  0.00           H  
ATOM   3204  N9    G   100     326.976 435.115 305.803  1.00  0.00           N  
ATOM   3205  C8    G   100     326.958 434.932 304.449  1.00  0.00           C  
ATOM   3206  H8    G   100     326.269 434.233 303.989  1.00  0.00           H  
ATOM   3207  N7    G   100     327.931 435.514 303.817  1.00  0.00           N  
ATOM   3208  C5    G   100     328.525 436.294 304.837  1.00  0.00           C  
ATOM   3209  C6    G   100     329.632 437.245 304.846  1.00  0.00           C  
ATOM   3210  O6    G   100     330.241 437.754 303.908  1.00  0.00           O  
ATOM   3211  N1    G   100     330.094 437.549 306.084  1.00  0.00           N  
ATOM   3212  H1    G   100     330.858 438.161 306.259  1.00  0.00           H  
ATOM   3213  C2    G   100     329.279 437.385 307.085  1.00  0.00           C  
ATOM   3214  N2    G   100     329.974 436.738 307.908  1.00  0.00           N  
ATOM   3215  H21   G   100     330.931 437.062 307.864  1.00  0.00           H  
ATOM   3216  H22   G   100     330.069 435.861 307.389  1.00  0.00           H  
ATOM   3217  N3    G   100     328.033 436.923 307.146  1.00  0.00           N  
ATOM   3218  C4    G   100     327.793 436.213 306.002  1.00  0.00           C  
ATOM   3219  C3'   G   100     325.115 434.287 307.958  1.00  0.00           C  
ATOM   3220  H3'   G   100     324.748 435.031 307.240  1.00  0.00           H  
ATOM   3221  C2'   G   100     326.579 434.519 308.093  1.00  0.00           C  
ATOM   3222  H2'   G   100     326.605 435.573 308.131  1.00  0.00           H  
ATOM   3223  O2'   G   100     327.350 434.035 309.186  1.00  0.00           O  
ATOM   3224 HO2'   G   100     327.457 433.062 309.131  1.00  0.00           H  
ATOM   3225  O3'   G   100     324.603 434.535 309.262  1.00  0.00           O  
ATOM   3226  P     A   101     324.120 436.081 309.510  1.00  0.00           P  
ATOM   3227  OP1   A   101     325.033 437.071 308.823  1.00  0.00           O  
ATOM   3228  OP2   A   101     323.807 436.312 310.951  1.00  0.00           O  
ATOM   3229  O5'   A   101     322.731 435.865 308.706  1.00  0.00           O  
ATOM   3230  C5'   A   101     321.909 436.917 308.290  1.00  0.00           C  
ATOM   3231  H5'   A   101     321.892 437.752 308.983  1.00  0.00           H  
ATOM   3232 H5''   A   101     320.914 436.531 308.227  1.00  0.00           H  
ATOM   3233  C4'   A   101     322.109 437.388 306.882  1.00  0.00           C  
ATOM   3234  H4'   A   101     321.191 437.850 306.732  1.00  0.00           H  
ATOM   3235  O4'   A   101     323.096 438.397 306.698  1.00  0.00           O  
ATOM   3236  C1'   A   101     323.380 438.455 305.312  1.00  0.00           C  
ATOM   3237  H1'   A   101     322.574 438.786 304.706  1.00  0.00           H  
ATOM   3238  N9    A   101     324.526 439.442 305.062  1.00  0.00           N  
ATOM   3239  C8    A   101     324.914 440.306 306.070  1.00  0.00           C  
ATOM   3240  H8    A   101     324.596 440.168 307.095  1.00  0.00           H  
ATOM   3241  N7    A   101     325.669 441.314 305.761  1.00  0.00           N  
ATOM   3242  C5    A   101     325.788 441.162 304.390  1.00  0.00           C  
ATOM   3243  C6    A   101     326.540 441.904 303.442  1.00  0.00           C  
ATOM   3244  N6    A   101     327.194 443.031 303.790  1.00  0.00           N  
ATOM   3245  H61   A   101     327.852 443.406 303.107  1.00  0.00           H  
ATOM   3246  H62   A   101     327.152 443.370 304.729  1.00  0.00           H  
ATOM   3247  N1    A   101     326.602 441.602 302.139  1.00  0.00           N  
ATOM   3248  C2    A   101     325.836 440.573 301.805  1.00  0.00           C  
ATOM   3249  H2    A   101     325.899 440.355 300.735  1.00  0.00           H  
ATOM   3250  N3    A   101     325.053 439.759 302.535  1.00  0.00           N  
ATOM   3251  C4    A   101     325.078 440.078 303.891  1.00  0.00           C  
ATOM   3252  C3'   A   101     322.090 436.234 305.881  1.00  0.00           C  
ATOM   3253  H3'   A   101     322.616 435.385 306.310  1.00  0.00           H  
ATOM   3254  C2'   A   101     323.274 436.962 305.024  1.00  0.00           C  
ATOM   3255  H2'   A   101     324.163 436.497 305.436  1.00  0.00           H  
ATOM   3256  O2'   A   101     323.472 436.983 303.662  1.00  0.00           O  
ATOM   3257 HO2'   A   101     322.732 437.522 303.294  1.00  0.00           H  
ATOM   3258  O3'   A   101     320.721 435.681 305.529  1.00  0.00           O  
ATOM   3259  P     U   102     319.406 434.835 306.472  1.00  0.00           P  
ATOM   3260  OP1   U   102     319.750 434.683 307.941  1.00  0.00           O  
ATOM   3261  OP2   U   102     319.226 433.529 305.774  1.00  0.00           O  
ATOM   3262  O5'   U   102     317.702 435.343 306.407  1.00  0.00           O  
ATOM   3263  C5'   U   102     316.869 435.871 307.508  1.00  0.00           C  
ATOM   3264  H5'   U   102     316.919 435.206 308.374  1.00  0.00           H  
ATOM   3265 H5''   U   102     315.806 435.906 307.242  1.00  0.00           H  
ATOM   3266  C4'   U   102     317.200 437.300 307.992  1.00  0.00           C  
ATOM   3267  H4'   U   102     317.120 437.394 309.026  1.00  0.00           H  
ATOM   3268  O4'   U   102     318.614 437.331 307.795  1.00  0.00           O  
ATOM   3269  C1'   U   102     318.855 438.350 306.876  1.00  0.00           C  
ATOM   3270  H1'   U   102     319.746 438.781 307.276  1.00  0.00           H  
ATOM   3271  N1    U   102     319.370 438.244 305.459  1.00  0.00           N  
ATOM   3272  C6    U   102     318.971 437.374 304.479  1.00  0.00           C  
ATOM   3273  H6    U   102     318.194 436.677 304.664  1.00  0.00           H  
ATOM   3274  C5    U   102     319.703 437.249 303.363  1.00  0.00           C  
ATOM   3275  H5    U   102     319.497 436.470 302.678  1.00  0.00           H  
ATOM   3276  C4    U   102     320.757 438.225 303.083  1.00  0.00           C  
ATOM   3277  O4    U   102     321.749 438.085 302.371  1.00  0.00           O  
ATOM   3278  N3    U   102     320.752 439.338 303.838  1.00  0.00           N  
ATOM   3279  H3    U   102     321.501 439.985 303.640  1.00  0.00           H  
ATOM   3280  C2    U   102     320.386 439.198 305.144  1.00  0.00           C  
ATOM   3281  O2    U   102     320.902 439.987 305.966  1.00  0.00           O  
ATOM   3282  C3'   U   102     316.389 438.558 307.481  1.00  0.00           C  
ATOM   3283  H3'   U   102     316.023 438.030 306.668  1.00  0.00           H  
ATOM   3284  C2'   U   102     317.789 439.292 307.374  1.00  0.00           C  
ATOM   3285  H2'   U   102     317.817 440.233 306.943  1.00  0.00           H  
ATOM   3286  O2'   U   102     318.419 439.841 308.436  1.00  0.00           O  
ATOM   3287 HO2'   U   102     318.780 440.631 308.013  1.00  0.00           H  
ATOM   3288  O3'   U   102     315.055 439.128 307.881  1.00  0.00           O  
ATOM   3289  P     A   103     313.779 440.036 306.923  1.00  0.00           P  
ATOM   3290  OP1   A   103     312.413 439.714 307.474  1.00  0.00           O  
ATOM   3291  OP2   A   103     313.743 439.599 305.495  1.00  0.00           O  
ATOM   3292  O5'   A   103     313.867 441.792 307.210  1.00  0.00           O  
ATOM   3293  C5'   A   103     313.748 442.932 306.280  1.00  0.00           C  
ATOM   3294  H5'   A   103     312.818 443.394 306.551  1.00  0.00           H  
ATOM   3295 H5''   A   103     313.625 442.626 305.256  1.00  0.00           H  
ATOM   3296  C4'   A   103     314.708 444.204 306.312  1.00  0.00           C  
ATOM   3297  H4'   A   103     314.703 444.598 307.320  1.00  0.00           H  
ATOM   3298  O4'   A   103     316.034 443.898 305.905  1.00  0.00           O  
ATOM   3299  C1'   A   103     316.721 445.037 305.402  1.00  0.00           C  
ATOM   3300  H1'   A   103     317.417 445.428 306.085  1.00  0.00           H  
ATOM   3301  N9    A   103     317.635 444.736 304.365  1.00  0.00           N  
ATOM   3302  C8    A   103     318.283 443.563 304.375  1.00  0.00           C  
ATOM   3303  H8    A   103     318.067 442.842 305.144  1.00  0.00           H  
ATOM   3304  N7    A   103     319.144 443.410 303.446  1.00  0.00           N  
ATOM   3305  C5    A   103     318.919 444.564 302.704  1.00  0.00           C  
ATOM   3306  C6    A   103     319.027 444.962 301.358  1.00  0.00           C  
ATOM   3307  N6    A   103     318.258 444.332 300.476  1.00  0.00           N  
ATOM   3308  H61   A   103     318.844 443.728 299.923  1.00  0.00           H  
ATOM   3309  H62   A   103     317.630 443.713 300.973  1.00  0.00           H  
ATOM   3310  N1    A   103     319.293 446.270 301.084  1.00  0.00           N  
ATOM   3311  C2    A   103     319.040 447.109 302.072  1.00  0.00           C  
ATOM   3312  H2    A   103     319.269 448.148 301.849  1.00  0.00           H  
ATOM   3313  N3    A   103     318.371 446.859 303.211  1.00  0.00           N  
ATOM   3314  C4    A   103     318.256 445.506 303.418  1.00  0.00           C  
ATOM   3315  C3'   A   103     314.419 445.422 305.385  1.00  0.00           C  
ATOM   3316  H3'   A   103     314.055 444.929 304.511  1.00  0.00           H  
ATOM   3317  C2'   A   103     315.777 446.114 305.124  1.00  0.00           C  
ATOM   3318  H2'   A   103     315.871 446.410 304.085  1.00  0.00           H  
ATOM   3319  O2'   A   103     316.175 447.122 306.064  1.00  0.00           O  
ATOM   3320 HO2'   A   103     316.830 447.744 305.684  1.00  0.00           H  
ATOM   3321  O3'   A   103     313.487 446.474 305.541  1.00  0.00           O  
ATOM   3322  P     U   104     313.262 447.415 304.147  1.00  0.00           P  
ATOM   3323  OP1   U   104     311.996 448.210 304.224  1.00  0.00           O  
ATOM   3324  OP2   U   104     313.496 446.606 302.905  1.00  0.00           O  
ATOM   3325  O5'   U   104     314.483 448.504 304.210  1.00  0.00           O  
ATOM   3326  C5'   U   104     314.271 449.895 304.320  1.00  0.00           C  
ATOM   3327  H5'   U   104     314.672 450.235 305.274  1.00  0.00           H  
ATOM   3328 H5''   U   104     313.217 450.153 304.271  1.00  0.00           H  
ATOM   3329  C4'   U   104     314.969 450.622 303.173  1.00  0.00           C  
ATOM   3330  H4'   U   104     315.131 451.661 303.458  1.00  0.00           H  
ATOM   3331  O4'   U   104     316.234 450.021 302.935  1.00  0.00           O  
ATOM   3332  C1'   U   104     316.451 450.050 301.551  1.00  0.00           C  
ATOM   3333  H1'   U   104     317.326 450.680 301.393  1.00  0.00           H  
ATOM   3334  N1    U   104     316.707 448.747 300.927  1.00  0.00           N  
ATOM   3335  C6    U   104     316.176 447.571 301.361  1.00  0.00           C  
ATOM   3336  H6    U   104     315.747 447.490 302.338  1.00  0.00           H  
ATOM   3337  C5    U   104     316.284 446.498 300.580  1.00  0.00           C  
ATOM   3338  H5    U   104     315.966 445.541 300.914  1.00  0.00           H  
ATOM   3339  C4    U   104     316.840 446.592 299.241  1.00  0.00           C  
ATOM   3340  O4    U   104     316.658 445.780 298.326  1.00  0.00           O  
ATOM   3341  N3    U   104     317.609 447.703 299.013  1.00  0.00           N  
ATOM   3342  H3    U   104     317.594 447.961 298.039  1.00  0.00           H  
ATOM   3343  C2    U   104     317.514 448.805 299.800  1.00  0.00           C  
ATOM   3344  O2    U   104     318.154 449.817 299.536  1.00  0.00           O  
ATOM   3345  C3'   U   104     314.141 450.611 301.874  1.00  0.00           C  
ATOM   3346  H3'   U   104     313.591 449.669 301.772  1.00  0.00           H  
ATOM   3347  C2'   U   104     315.261 450.657 300.816  1.00  0.00           C  
ATOM   3348  H2'   U   104     314.981 450.039 299.960  1.00  0.00           H  
ATOM   3349  O2'   U   104     315.661 451.960 300.385  1.00  0.00           O  
ATOM   3350 HO2'   U   104     316.424 451.904 299.773  1.00  0.00           H  
ATOM   3351  O3'   U   104     313.283 451.761 301.814  1.00  0.00           O  
ATOM   3352  P     U   105     311.701 451.686 301.434  1.00  0.00           P  
ATOM   3353  OP1   U   105     311.341 453.021 300.874  1.00  0.00           O  
ATOM   3354  OP2   U   105     310.938 451.201 302.612  1.00  0.00           O  
ATOM   3355  O5'   U   105     311.514 450.609 300.251  1.00  0.00           O  
ATOM   3356  C5'   U   105     312.139 450.897 299.041  1.00  0.00           C  
ATOM   3357  H5'   U   105     313.204 451.074 299.224  1.00  0.00           H  
ATOM   3358 H5''   U   105     311.755 451.816 298.600  1.00  0.00           H  
ATOM   3359  C4'   U   105     312.044 449.856 297.963  1.00  0.00           C  
ATOM   3360  H4'   U   105     312.805 450.428 297.417  1.00  0.00           H  
ATOM   3361  O4'   U   105     312.825 448.639 298.090  1.00  0.00           O  
ATOM   3362  C1'   U   105     312.905 448.233 296.715  1.00  0.00           C  
ATOM   3363  H1'   U   105     313.835 448.500 296.215  1.00  0.00           H  
ATOM   3364  N1    U   105     312.741 446.781 296.442  1.00  0.00           N  
ATOM   3365  C6    U   105     311.533 446.290 296.703  1.00  0.00           C  
ATOM   3366  H6    U   105     310.921 446.837 297.372  1.00  0.00           H  
ATOM   3367  C5    U   105     311.049 445.272 295.992  1.00  0.00           C  
ATOM   3368  H5    U   105     310.114 444.872 296.272  1.00  0.00           H  
ATOM   3369  C4    U   105     311.885 444.560 295.032  1.00  0.00           C  
ATOM   3370  O4    U   105     311.755 443.359 294.820  1.00  0.00           O  
ATOM   3371  N3    U   105     313.124 445.029 294.772  1.00  0.00           N  
ATOM   3372  H3    U   105     313.753 444.246 294.762  1.00  0.00           H  
ATOM   3373  C2    U   105     313.588 446.070 295.548  1.00  0.00           C  
ATOM   3374  O2    U   105     314.827 446.146 295.595  1.00  0.00           O  
ATOM   3375  C3'   U   105     310.668 449.548 297.112  1.00  0.00           C  
ATOM   3376  H3'   U   105     310.223 448.715 297.646  1.00  0.00           H  
ATOM   3377  C2'   U   105     311.704 449.088 296.160  1.00  0.00           C  
ATOM   3378  H2'   U   105     311.013 448.436 295.809  1.00  0.00           H  
ATOM   3379  O2'   U   105     311.847 450.368 295.514  1.00  0.00           O  
ATOM   3380 HO2'   U   105     311.871 450.222 294.552  1.00  0.00           H  
ATOM   3381  O3'   U   105     309.567 450.353 296.260  1.00  0.00           O  
ATOM   3382  P     G   106     308.396 450.116 294.782  1.00  0.00           P  
ATOM   3383  OP1   G   106     308.080 451.565 294.597  1.00  0.00           O  
ATOM   3384  OP2   G   106     307.188 449.362 295.225  1.00  0.00           O  
ATOM   3385  O5'   G   106     308.644 449.665 292.991  1.00  0.00           O  
ATOM   3386  C5'   G   106     308.034 448.690 291.926  1.00  0.00           C  
ATOM   3387  H5'   G   106     306.992 448.991 291.786  1.00  0.00           H  
ATOM   3388 H5''   G   106     307.979 447.694 292.350  1.00  0.00           H  
ATOM   3389  C4'   G   106     308.632 448.428 290.354  1.00  0.00           C  
ATOM   3390  H4'   G   106     308.520 449.405 289.873  1.00  0.00           H  
ATOM   3391  O4'   G   106     309.964 447.956 289.931  1.00  0.00           O  
ATOM   3392  C1'   G   106     310.451 446.635 289.332  1.00  0.00           C  
ATOM   3393  H1'   G   106     311.239 447.016 288.700  1.00  0.00           H  
ATOM   3394  N9    G   106     311.280 443.968 290.511  1.00  0.00           N  
ATOM   3395  C8    G   106     311.934 443.708 291.744  1.00  0.00           C  
ATOM   3396  H8    G   106     312.479 444.443 292.314  1.00  0.00           H  
ATOM   3397  N7    G   106     311.253 442.853 292.342  1.00  0.00           N  
ATOM   3398  C5    G   106     311.398 441.984 291.311  1.00  0.00           C  
ATOM   3399  C6    G   106     312.256 440.859 291.397  1.00  0.00           C  
ATOM   3400  O6    G   106     312.732 440.577 292.512  1.00  0.00           O  
ATOM   3401  N1    G   106     312.629 440.280 290.174  1.00  0.00           N  
ATOM   3402  H1    G   106     312.714 439.299 290.339  1.00  0.00           H  
ATOM   3403  C2    G   106     311.955 440.744 289.057  1.00  0.00           C  
ATOM   3404  N2    G   106     312.135 440.317 287.816  1.00  0.00           N  
ATOM   3405  H21   G   106     312.849 439.635 287.591  1.00  0.00           H  
ATOM   3406  H22   G   106     312.327 441.145 287.284  1.00  0.00           H  
ATOM   3407  N3    G   106     311.487 441.977 288.912  1.00  0.00           N  
ATOM   3408  C4    G   106     311.287 442.605 290.103  1.00  0.00           C  
ATOM   3409  C3'   G   106     308.089 447.384 289.363  1.00  0.00           C  
ATOM   3410  H3'   G   106     307.743 446.534 289.951  1.00  0.00           H  
ATOM   3411  C2'   G   106     309.248 446.943 288.402  1.00  0.00           C  
ATOM   3412  H2'   G   106     308.960 446.033 287.971  1.00  0.00           H  
ATOM   3413  O2'   G   106     309.508 447.791 287.278  1.00  0.00           O  
ATOM   3414 HO2'   G   106     310.463 447.738 287.114  1.00  0.00           H  
ATOM   3415  O3'   G   106     307.094 447.790 288.482  1.00  0.00           O  
ATOM   3416  P     G   107     306.189 446.609 287.887  1.00  0.00           P  
ATOM   3417  OP1   G   107     305.437 447.303 286.797  1.00  0.00           O  
ATOM   3418  OP2   G   107     305.384 446.333 289.128  1.00  0.00           O  
ATOM   3419  O5'   G   107     306.967 445.143 287.334  1.00  0.00           O  
ATOM   3420  C5'   G   107     307.924 444.847 286.243  1.00  0.00           C  
ATOM   3421  H5'   G   107     308.863 445.402 286.254  1.00  0.00           H  
ATOM   3422 H5''   G   107     307.397 445.415 285.547  1.00  0.00           H  
ATOM   3423  C4'   G   107     308.200 443.423 285.489  1.00  0.00           C  
ATOM   3424  H4'   G   107     308.785 443.761 284.631  1.00  0.00           H  
ATOM   3425  O4'   G   107     308.960 442.162 285.937  1.00  0.00           O  
ATOM   3426  C1'   G   107     308.244 440.847 286.026  1.00  0.00           C  
ATOM   3427  H1'   G   107     308.824 440.206 285.389  1.00  0.00           H  
ATOM   3428  N9    G   107     308.279 439.811 287.310  1.00  0.00           N  
ATOM   3429  C8    G   107     308.785 440.168 288.532  1.00  0.00           C  
ATOM   3430  H8    G   107     309.301 441.085 288.730  1.00  0.00           H  
ATOM   3431  N7    G   107     308.267 439.547 289.531  1.00  0.00           N  
ATOM   3432  C5    G   107     307.950 438.349 289.104  1.00  0.00           C  
ATOM   3433  C6    G   107     307.988 437.158 289.954  1.00  0.00           C  
ATOM   3434  O6    G   107     307.825 436.960 291.147  1.00  0.00           O  
ATOM   3435  N1    G   107     308.423 436.067 289.340  1.00  0.00           N  
ATOM   3436  H1    G   107     309.009 435.465 289.882  1.00  0.00           H  
ATOM   3437  C2    G   107     308.588 436.090 288.043  1.00  0.00           C  
ATOM   3438  N2    G   107     308.788 434.842 287.769  1.00  0.00           N  
ATOM   3439  H21   G   107     309.304 434.417 288.542  1.00  0.00           H  
ATOM   3440  H22   G   107     309.414 434.778 286.987  1.00  0.00           H  
ATOM   3441  N3    G   107     308.331 437.123 287.179  1.00  0.00           N  
ATOM   3442  C4    G   107     308.139 438.377 287.727  1.00  0.00           C  
ATOM   3443  C3'   G   107     306.857 443.021 284.904  1.00  0.00           C  
ATOM   3444  H3'   G   107     306.129 443.356 285.630  1.00  0.00           H  
ATOM   3445  C2'   G   107     307.014 441.411 285.148  1.00  0.00           C  
ATOM   3446  H2'   G   107     306.070 441.013 285.518  1.00  0.00           H  
ATOM   3447  O2'   G   107     307.388 440.831 283.914  1.00  0.00           O  
ATOM   3448 HO2'   G   107     308.361 440.872 283.917  1.00  0.00           H  
ATOM   3449  O3'   G   107     306.501 443.746 283.586  1.00  0.00           O  
ATOM   3450  P     A   108     306.145 445.479 283.453  1.00  0.00           P  
ATOM   3451  OP1   A   108     307.473 446.173 283.546  1.00  0.00           O  
ATOM   3452  OP2   A   108     305.119 445.671 284.509  1.00  0.00           O  
ATOM   3453  O5'   A   108     305.370 446.400 282.221  1.00  0.00           O  
ATOM   3454  C5'   A   108     306.074 447.290 281.284  1.00  0.00           C  
ATOM   3455  H5'   A   108     306.101 446.591 280.482  1.00  0.00           H  
ATOM   3456 H5''   A   108     307.088 447.488 281.622  1.00  0.00           H  
ATOM   3457  C4'   A   108     305.628 448.604 280.497  1.00  0.00           C  
ATOM   3458  H4'   A   108     304.591 448.541 280.159  1.00  0.00           H  
ATOM   3459  O4'   A   108     305.877 449.906 281.078  1.00  0.00           O  
ATOM   3460  C1'   A   108     306.218 450.921 280.084  1.00  0.00           C  
ATOM   3461  H1'   A   108     305.336 451.532 279.850  1.00  0.00           H  
ATOM   3462  N9    A   108     307.242 451.871 280.640  1.00  0.00           N  
ATOM   3463  C8    A   108     307.223 452.290 281.949  1.00  0.00           C  
ATOM   3464  H8    A   108     306.531 451.876 282.669  1.00  0.00           H  
ATOM   3465  N7    A   108     308.078 453.222 282.259  1.00  0.00           N  
ATOM   3466  C5    A   108     308.737 453.442 281.046  1.00  0.00           C  
ATOM   3467  C6    A   108     309.836 454.259 280.697  1.00  0.00           C  
ATOM   3468  N6    A   108     310.480 454.968 281.600  1.00  0.00           N  
ATOM   3469  H61   A   108     311.344 455.419 281.343  1.00  0.00           H  
ATOM   3470  H62   A   108     310.262 454.799 282.569  1.00  0.00           H  
ATOM   3471  N1    A   108     310.358 454.267 279.466  1.00  0.00           N  
ATOM   3472  C2    A   108     309.779 453.463 278.579  1.00  0.00           C  
ATOM   3473  H2    A   108     310.242 453.456 277.599  1.00  0.00           H  
ATOM   3474  N3    A   108     308.736 452.639 278.750  1.00  0.00           N  
ATOM   3475  C4    A   108     308.251 452.643 280.037  1.00  0.00           C  
ATOM   3476  C3'   A   108     306.567 448.695 279.262  1.00  0.00           C  
ATOM   3477  H3'   A   108     307.571 448.492 279.624  1.00  0.00           H  
ATOM   3478  C2'   A   108     306.593 450.176 278.799  1.00  0.00           C  
ATOM   3479  H2'   A   108     307.602 450.426 278.474  1.00  0.00           H  
ATOM   3480  O2'   A   108     305.652 450.527 277.774  1.00  0.00           O  
ATOM   3481 HO2'   A   108     305.986 451.291 277.255  1.00  0.00           H  
ATOM   3482  O3'   A   108     306.255 447.792 278.196  1.00  0.00           O  
ATOM   3483  P     G   109     307.049 446.381 277.937  1.00  0.00           P  
ATOM   3484  OP1   G   109     306.124 445.493 277.181  1.00  0.00           O  
ATOM   3485  OP2   G   109     307.666 445.868 279.186  1.00  0.00           O  
ATOM   3486  O5'   G   109     308.324 446.721 277.026  1.00  0.00           O  
ATOM   3487  C5'   G   109     308.269 446.911 275.634  1.00  0.00           C  
ATOM   3488  H5'   G   109     307.395 447.513 275.379  1.00  0.00           H  
ATOM   3489 H5''   G   109     308.192 445.936 275.154  1.00  0.00           H  
ATOM   3490  C4'   G   109     309.537 447.631 275.139  1.00  0.00           C  
ATOM   3491  H4'   G   109     309.542 447.589 274.052  1.00  0.00           H  
ATOM   3492  O4'   G   109     309.528 449.007 275.507  1.00  0.00           O  
ATOM   3493  C1'   G   109     310.833 449.353 275.948  1.00  0.00           C  
ATOM   3494  H1'   G   109     311.139 450.338 275.586  1.00  0.00           H  
ATOM   3495  N9    G   109     310.881 449.361 277.404  1.00  0.00           N  
ATOM   3496  C8    G   109     309.885 449.022 278.281  1.00  0.00           C  
ATOM   3497  H8    G   109     308.979 448.543 277.985  1.00  0.00           H  
ATOM   3498  N7    G   109     310.051 449.452 279.483  1.00  0.00           N  
ATOM   3499  C5    G   109     311.241 450.152 279.346  1.00  0.00           C  
ATOM   3500  C6    G   109     311.711 451.218 280.120  1.00  0.00           C  
ATOM   3501  O6    G   109     311.010 451.785 280.928  1.00  0.00           O  
ATOM   3502  N1    G   109     312.990 451.656 279.823  1.00  0.00           N  
ATOM   3503  H1    G   109     313.442 452.282 280.458  1.00  0.00           H  
ATOM   3504  C2    G   109     313.584 451.328 278.648  1.00  0.00           C  
ATOM   3505  N2    G   109     314.790 451.782 278.408  1.00  0.00           N  
ATOM   3506  H21   G   109     315.410 452.098 279.151  1.00  0.00           H  
ATOM   3507  H22   G   109     315.167 451.632 277.489  1.00  0.00           H  
ATOM   3508  N3    G   109     313.005 450.580 277.703  1.00  0.00           N  
ATOM   3509  C4    G   109     311.843 449.994 278.135  1.00  0.00           C  
ATOM   3510  C3'   G   109     310.874 447.039 275.623  1.00  0.00           C  
ATOM   3511  H3'   G   109     310.792 446.779 276.682  1.00  0.00           H  
ATOM   3512  C2'   G   109     311.791 448.269 275.497  1.00  0.00           C  
ATOM   3513  H2'   G   109     312.629 448.194 276.184  1.00  0.00           H  
ATOM   3514  O2'   G   109     312.225 448.627 274.189  1.00  0.00           O  
ATOM   3515 HO2'   G   109     312.994 449.229 274.256  1.00  0.00           H  
ATOM   3516  O3'   G   109     311.292 445.917 274.856  1.00  0.00           O  
ATOM   3517  P     C   110     312.266 444.775 275.463  1.00  0.00           P  
ATOM   3518  OP1   C   110     312.350 443.687 274.450  1.00  0.00           O  
ATOM   3519  OP2   C   110     311.764 444.430 276.824  1.00  0.00           O  
ATOM   3520  O5'   C   110     313.747 445.426 275.650  1.00  0.00           O  
ATOM   3521  C5'   C   110     314.444 446.177 274.652  1.00  0.00           C  
ATOM   3522  H5'   C   110     313.735 446.755 274.070  1.00  0.00           H  
ATOM   3523 H5''   C   110     314.906 445.458 273.976  1.00  0.00           H  
ATOM   3524  C4'   C   110     315.571 447.145 275.151  1.00  0.00           C  
ATOM   3525  H4'   C   110     316.128 447.446 274.264  1.00  0.00           H  
ATOM   3526  O4'   C   110     315.213 448.380 275.799  1.00  0.00           O  
ATOM   3527  C1'   C   110     315.991 448.546 276.999  1.00  0.00           C  
ATOM   3528  H1'   C   110     316.360 449.568 277.108  1.00  0.00           H  
ATOM   3529  N1    C   110     315.171 448.221 278.186  1.00  0.00           N  
ATOM   3530  C6    C   110     314.132 447.370 278.035  1.00  0.00           C  
ATOM   3531  H6    C   110     313.998 446.904 277.113  1.00  0.00           H  
ATOM   3532  C5    C   110     313.216 447.175 278.969  1.00  0.00           C  
ATOM   3533  H5    C   110     312.396 446.506 278.795  1.00  0.00           H  
ATOM   3534  C4    C   110     313.384 447.967 280.117  1.00  0.00           C  
ATOM   3535  N4    C   110     312.415 447.832 280.952  1.00  0.00           N  
ATOM   3536  H41   C   110     312.624 448.188 281.878  1.00  0.00           H  
ATOM   3537  H42   C   110     311.805 447.053 280.847  1.00  0.00           H  
ATOM   3538  N3    C   110     314.356 448.846 280.345  1.00  0.00           N  
ATOM   3539  C2    C   110     315.328 448.919 279.394  1.00  0.00           C  
ATOM   3540  O2    C   110     316.334 449.604 279.617  1.00  0.00           O  
ATOM   3541  C3'   C   110     316.572 446.430 276.050  1.00  0.00           C  
ATOM   3542  H3'   C   110     316.032 445.766 276.725  1.00  0.00           H  
ATOM   3543  C2'   C   110     317.164 447.577 276.903  1.00  0.00           C  
ATOM   3544  H2'   C   110     317.403 447.221 277.899  1.00  0.00           H  
ATOM   3545  O2'   C   110     318.267 448.280 276.331  1.00  0.00           O  
ATOM   3546 HO2'   C   110     318.754 448.776 277.021  1.00  0.00           H  
ATOM   3547  O3'   C   110     317.456 445.720 275.186  1.00  0.00           O  
ATOM   3548  P     U   111     317.781 444.159 275.424  1.00  0.00           P  
ATOM   3549  OP1   U   111     318.631 443.654 274.310  1.00  0.00           O  
ATOM   3550  OP2   U   111     316.539 443.416 275.776  1.00  0.00           O  
ATOM   3551  O5'   U   111     318.672 444.265 276.733  1.00  0.00           O  
ATOM   3552  C5'   U   111     319.891 444.989 276.776  1.00  0.00           C  
ATOM   3553  H5'   U   111     319.783 445.971 276.310  1.00  0.00           H  
ATOM   3554 H5''   U   111     320.690 444.430 276.296  1.00  0.00           H  
ATOM   3555  C4'   U   111     320.246 445.204 278.237  1.00  0.00           C  
ATOM   3556  H4'   U   111     321.265 445.578 278.334  1.00  0.00           H  
ATOM   3557  O4'   U   111     319.347 446.207 278.771  1.00  0.00           O  
ATOM   3558  C1'   U   111     318.619 445.610 279.819  1.00  0.00           C  
ATOM   3559  H1'   U   111     318.729 446.210 280.711  1.00  0.00           H  
ATOM   3560  N1    U   111     317.068 445.574 279.683  1.00  0.00           N  
ATOM   3561  C6    U   111     316.290 444.677 278.970  1.00  0.00           C  
ATOM   3562  H6    U   111     316.727 444.173 278.135  1.00  0.00           H  
ATOM   3563  C5    U   111     315.022 444.333 279.383  1.00  0.00           C  
ATOM   3564  H5    U   111     314.460 443.595 278.840  1.00  0.00           H  
ATOM   3565  C4    U   111     314.437 444.835 280.621  1.00  0.00           C  
ATOM   3566  O4    U   111     313.357 444.559 281.144  1.00  0.00           O  
ATOM   3567  N3    U   111     315.174 445.770 281.222  1.00  0.00           N  
ATOM   3568  H3    U   111     314.850 446.085 282.124  1.00  0.00           H  
ATOM   3569  C2    U   111     316.377 446.226 280.722  1.00  0.00           C  
ATOM   3570  O2    U   111     316.754 447.290 281.123  1.00  0.00           O  
ATOM   3571  C3'   U   111     320.150 443.839 278.972  1.00  0.00           C  
ATOM   3572  H3'   U   111     319.323 443.222 278.621  1.00  0.00           H  
ATOM   3573  C2'   U   111     319.624 444.474 280.195  1.00  0.00           C  
ATOM   3574  H2'   U   111     319.199 443.590 280.590  1.00  0.00           H  
ATOM   3575  O2'   U   111     320.690 444.960 281.027  1.00  0.00           O  
ATOM   3576 HO2'   U   111     320.909 444.230 281.635  1.00  0.00           H  
ATOM   3577  O3'   U   111     321.308 442.992 279.219  1.00  0.00           O  
ATOM   3578  P     C   112     321.185 441.404 279.741  1.00  0.00           P  
ATOM   3579  OP1   C   112     321.592 440.574 278.571  1.00  0.00           O  
ATOM   3580  OP2   C   112     319.835 441.126 280.306  1.00  0.00           O  
ATOM   3581  O5'   C   112     322.357 441.067 280.872  1.00  0.00           O  
ATOM   3582  C5'   C   112     322.139 440.708 282.258  1.00  0.00           C  
ATOM   3583  H5'   C   112     322.149 439.633 282.422  1.00  0.00           H  
ATOM   3584 H5''   C   112     321.154 441.083 282.533  1.00  0.00           H  
ATOM   3585  C4'   C   112     323.239 441.385 283.123  1.00  0.00           C  
ATOM   3586  H4'   C   112     324.203 441.283 282.640  1.00  0.00           H  
ATOM   3587  O4'   C   112     322.759 442.707 282.868  1.00  0.00           O  
ATOM   3588  C1'   C   112     322.416 443.250 284.084  1.00  0.00           C  
ATOM   3589  H1'   C   112     322.481 444.340 284.092  1.00  0.00           H  
ATOM   3590  N1    C   112     321.300 442.833 284.909  1.00  0.00           N  
ATOM   3591  C6    C   112     320.390 441.802 284.731  1.00  0.00           C  
ATOM   3592  H6    C   112     320.696 440.837 284.392  1.00  0.00           H  
ATOM   3593  C5    C   112     319.089 442.021 285.003  1.00  0.00           C  
ATOM   3594  H5    C   112     318.306 441.317 284.857  1.00  0.00           H  
ATOM   3595  C4    C   112     318.893 443.409 285.359  1.00  0.00           C  
ATOM   3596  N4    C   112     317.885 444.149 285.379  1.00  0.00           N  
ATOM   3597  H41   C   112     318.024 445.066 285.704  1.00  0.00           H  
ATOM   3598  H42   C   112     317.007 443.849 285.010  1.00  0.00           H  
ATOM   3599  N3    C   112     319.809 444.261 285.653  1.00  0.00           N  
ATOM   3600  C2    C   112     321.022 443.907 285.719  1.00  0.00           C  
ATOM   3601  O2    C   112     321.831 444.714 286.244  1.00  0.00           O  
ATOM   3602  C3'   C   112     323.468 441.160 284.688  1.00  0.00           C  
ATOM   3603  H3'   C   112     322.564 440.710 285.076  1.00  0.00           H  
ATOM   3604  C2'   C   112     323.445 442.691 284.928  1.00  0.00           C  
ATOM   3605  H2'   C   112     323.159 442.902 285.938  1.00  0.00           H  
ATOM   3606  O2'   C   112     324.594 443.440 284.740  1.00  0.00           O  
ATOM   3607 HO2'   C   112     324.804 443.249 285.708  1.00  0.00           H  
ATOM   3608  O3'   C   112     324.637 440.533 285.385  1.00  0.00           O  
ATOM   3609  P     U   113     324.625 439.131 286.432  1.00  0.00           P  
ATOM   3610  OP1   U   113     326.033 438.618 286.324  1.00  0.00           O  
ATOM   3611  OP2   U   113     323.636 438.321 285.647  1.00  0.00           O  
ATOM   3612  O5'   U   113     324.141 438.868 288.195  1.00  0.00           O  
ATOM   3613  C5'   U   113     324.248 439.520 289.627  1.00  0.00           C  
ATOM   3614  H5'   U   113     325.287 439.524 289.906  1.00  0.00           H  
ATOM   3615 H5''   U   113     323.908 438.673 290.196  1.00  0.00           H  
ATOM   3616  C4'   U   113     323.362 440.670 290.519  1.00  0.00           C  
ATOM   3617  H4'   U   113     322.549 440.332 290.028  1.00  0.00           H  
ATOM   3618  O4'   U   113     323.190 442.209 290.664  1.00  0.00           O  
ATOM   3619  C1'   U   113     321.929 442.977 291.147  1.00  0.00           C  
ATOM   3620  H1'   U   113     322.262 443.824 291.709  1.00  0.00           H  
ATOM   3621  N1    U   113     320.600 443.798 290.308  1.00  0.00           N  
ATOM   3622  C6    U   113     320.638 444.057 288.932  1.00  0.00           C  
ATOM   3623  H6    U   113     321.364 443.682 288.247  1.00  0.00           H  
ATOM   3624  C5    U   113     319.573 443.785 288.263  1.00  0.00           C  
ATOM   3625  H5    U   113     319.673 443.076 287.524  1.00  0.00           H  
ATOM   3626  C4    U   113     318.309 444.187 288.552  1.00  0.00           C  
ATOM   3627  O4    U   113     317.315 443.746 287.981  1.00  0.00           O  
ATOM   3628  N3    U   113     318.434 444.990 289.623  1.00  0.00           N  
ATOM   3629  H3    U   113     317.526 445.313 289.894  1.00  0.00           H  
ATOM   3630  C2    U   113     319.309 444.559 290.630  1.00  0.00           C  
ATOM   3631  O2    U   113     318.863 445.223 291.555  1.00  0.00           O  
ATOM   3632  C3'   U   113     322.643 440.363 291.794  1.00  0.00           C  
ATOM   3633  H3'   U   113     321.749 439.852 291.480  1.00  0.00           H  
ATOM   3634  C2'   U   113     321.966 441.763 292.203  1.00  0.00           C  
ATOM   3635  H2'   U   113     320.972 441.457 292.337  1.00  0.00           H  
ATOM   3636  O2'   U   113     322.530 442.158 293.443  1.00  0.00           O  
ATOM   3637 HO2'   U   113     321.837 442.610 293.941  1.00  0.00           H  
ATOM   3638  O3'   U   113     323.242 439.381 292.659  1.00  0.00           O  
ATOM   3639  P     U   114     322.457 437.879 292.712  1.00  0.00           P  
ATOM   3640  OP1   U   114     323.327 436.670 293.049  1.00  0.00           O  
ATOM   3641  OP2   U   114     322.044 437.627 291.267  1.00  0.00           O  
ATOM   3642  O5'   U   114     321.134 438.005 293.826  1.00  0.00           O  
ATOM   3643  C5'   U   114     320.969 439.315 294.380  1.00  0.00           C  
ATOM   3644  H5'   U   114     321.107 439.981 293.575  1.00  0.00           H  
ATOM   3645 H5''   U   114     321.873 439.521 294.914  1.00  0.00           H  
ATOM   3646  C4'   U   114     319.739 440.043 295.022  1.00  0.00           C  
ATOM   3647  H4'   U   114     320.258 440.905 295.420  1.00  0.00           H  
ATOM   3648  O4'   U   114     318.652 440.476 294.206  1.00  0.00           O  
ATOM   3649  C1'   U   114     317.515 441.027 294.887  1.00  0.00           C  
ATOM   3650  H1'   U   114     317.797 442.034 295.144  1.00  0.00           H  
ATOM   3651  N1    U   114     316.234 441.246 294.097  1.00  0.00           N  
ATOM   3652  C6    U   114     316.227 440.642 292.917  1.00  0.00           C  
ATOM   3653  H6    U   114     316.975 439.956 292.822  1.00  0.00           H  
ATOM   3654  C5    U   114     315.501 440.969 291.882  1.00  0.00           C  
ATOM   3655  H5    U   114     315.691 440.502 290.962  1.00  0.00           H  
ATOM   3656  C4    U   114     314.647 442.126 291.954  1.00  0.00           C  
ATOM   3657  O4    U   114     314.140 442.602 290.938  1.00  0.00           O  
ATOM   3658  N3    U   114     314.527 442.731 293.199  1.00  0.00           N  
ATOM   3659  H3    U   114     313.953 443.538 293.252  1.00  0.00           H  
ATOM   3660  C2    U   114     315.388 442.393 294.231  1.00  0.00           C  
ATOM   3661  O2    U   114     315.372 443.135 295.217  1.00  0.00           O  
ATOM   3662  C3'   U   114     318.982 439.467 296.143  1.00  0.00           C  
ATOM   3663  H3'   U   114     318.904 438.420 295.900  1.00  0.00           H  
ATOM   3664  C2'   U   114     317.510 440.157 296.124  1.00  0.00           C  
ATOM   3665  H2'   U   114     316.782 439.336 296.083  1.00  0.00           H  
ATOM   3666  O2'   U   114     316.968 441.265 296.778  1.00  0.00           O  
ATOM   3667 HO2'   U   114     316.422 441.651 296.104  1.00  0.00           H  
ATOM   3668  O3'   U   114     319.992 439.676 297.039  1.00  0.00           O  
ATOM   3669  P     G   115     321.298 438.578 297.180  1.00  0.00           P  
ATOM   3670  OP1   G   115     322.670 439.309 297.259  1.00  0.00           O  
ATOM   3671  OP2   G   115     321.152 437.247 296.392  1.00  0.00           O  
ATOM   3672  O5'   G   115     320.949 438.181 298.689  1.00  0.00           O  
ATOM   3673  C5'   G   115     321.370 439.008 299.657  1.00  0.00           C  
ATOM   3674  H5'   G   115     322.429 438.948 299.673  1.00  0.00           H  
ATOM   3675 H5''   G   115     320.928 438.619 300.518  1.00  0.00           H  
ATOM   3676  C4'   G   115     321.108 440.462 299.608  1.00  0.00           C  
ATOM   3677  H4'   G   115     321.776 440.934 298.907  1.00  0.00           H  
ATOM   3678  O4'   G   115     319.782 440.811 299.351  1.00  0.00           O  
ATOM   3679  C1'   G   115     319.303 441.416 300.487  1.00  0.00           C  
ATOM   3680  H1'   G   115     318.578 442.132 300.219  1.00  0.00           H  
ATOM   3681  N9    G   115     318.650 440.554 301.478  1.00  0.00           N  
ATOM   3682  C8    G   115     318.544 439.187 301.574  1.00  0.00           C  
ATOM   3683  H8    G   115     319.327 438.626 301.136  1.00  0.00           H  
ATOM   3684  N7    G   115     317.428 438.569 301.949  1.00  0.00           N  
ATOM   3685  C5    G   115     316.553 439.570 302.232  1.00  0.00           C  
ATOM   3686  C6    G   115     314.815 439.798 302.965  1.00  0.00           C  
ATOM   3687  O6    G   115     313.783 439.174 302.659  1.00  0.00           O  
ATOM   3688  N1    G   115     314.335 441.461 303.415  1.00  0.00           N  
ATOM   3689  H1    G   115     314.581 441.334 304.389  1.00  0.00           H  
ATOM   3690  C2    G   115     315.454 442.775 302.906  1.00  0.00           C  
ATOM   3691  N2    G   115     315.392 444.081 302.931  1.00  0.00           N  
ATOM   3692  H21   G   115     315.392 444.438 303.868  1.00  0.00           H  
ATOM   3693  H22   G   115     316.277 444.348 302.521  1.00  0.00           H  
ATOM   3694  N3    G   115     316.914 442.530 302.206  1.00  0.00           N  
ATOM   3695  C4    G   115     317.481 440.950 301.959  1.00  0.00           C  
ATOM   3696  C3'   G   115     321.377 440.986 300.995  1.00  0.00           C  
ATOM   3697  H3'   G   115     320.936 440.344 301.746  1.00  0.00           H  
ATOM   3698  C2'   G   115     320.483 442.223 300.801  1.00  0.00           C  
ATOM   3699  H2'   G   115     320.407 442.696 301.745  1.00  0.00           H  
ATOM   3700  O2'   G   115     320.480 443.171 299.682  1.00  0.00           O  
ATOM   3701 HO2'   G   115     321.133 443.824 300.032  1.00  0.00           H  
ATOM   3702  O3'   G   115     322.671 441.172 301.437  1.00  0.00           O  
ATOM   3703  P     A   116     322.890 442.145 302.769  1.00  0.00           P  
ATOM   3704  OP1   A   116     324.220 442.859 302.475  1.00  0.00           O  
ATOM   3705  OP2   A   116     322.683 441.302 304.027  1.00  0.00           O  
ATOM   3706  O5'   A   116     322.020 443.450 303.296  1.00  0.00           O  
ATOM   3707  C5'   A   116     322.766 444.293 304.158  1.00  0.00           C  
ATOM   3708  H5'   A   116     323.556 444.742 303.568  1.00  0.00           H  
ATOM   3709 H5''   A   116     323.293 443.657 304.871  1.00  0.00           H  
ATOM   3710  C4'   A   116     322.095 445.430 304.918  1.00  0.00           C  
ATOM   3711  H4'   A   116     322.576 446.373 304.646  1.00  0.00           H  
ATOM   3712  O4'   A   116     320.677 445.532 304.811  1.00  0.00           O  
ATOM   3713  C1'   A   116     320.085 445.502 306.112  1.00  0.00           C  
ATOM   3714  H1'   A   116     319.261 446.208 306.155  1.00  0.00           H  
ATOM   3715  N9    A   116     319.589 444.259 306.749  1.00  0.00           N  
ATOM   3716  C8    A   116     320.014 442.968 306.624  1.00  0.00           C  
ATOM   3717  H8    A   116     320.886 442.684 306.039  1.00  0.00           H  
ATOM   3718  N7    A   116     319.239 442.115 307.223  1.00  0.00           N  
ATOM   3719  C5    A   116     318.198 442.886 307.744  1.00  0.00           C  
ATOM   3720  C6    A   116     316.922 442.681 308.380  1.00  0.00           C  
ATOM   3721  N6    A   116     316.296 441.553 308.647  1.00  0.00           N  
ATOM   3722  H61   A   116     316.870 440.758 308.393  1.00  0.00           H  
ATOM   3723  H62   A   116     315.448 441.422 308.110  1.00  0.00           H  
ATOM   3724  N1    A   116     316.249 443.706 308.929  1.00  0.00           N  
ATOM   3725  C2    A   116     316.754 444.905 308.791  1.00  0.00           C  
ATOM   3726  H2    A   116     316.179 445.700 309.242  1.00  0.00           H  
ATOM   3727  N3    A   116     317.851 445.276 308.161  1.00  0.00           N  
ATOM   3728  C4    A   116     318.526 444.207 307.628  1.00  0.00           C  
ATOM   3729  C3'   A   116     322.364 445.147 306.374  1.00  0.00           C  
ATOM   3730  H3'   A   116     322.185 444.086 306.538  1.00  0.00           H  
ATOM   3731  C2'   A   116     321.207 445.923 306.981  1.00  0.00           C  
ATOM   3732  H2'   A   116     321.036 445.512 307.944  1.00  0.00           H  
ATOM   3733  O2'   A   116     321.253 447.346 306.944  1.00  0.00           O  
ATOM   3734 HO2'   A   116     320.430 447.724 307.316  1.00  0.00           H  
ATOM   3735  O3'   A   116     323.654 445.440 306.872  1.00  0.00           O  
ATOM   3736  P     G   117     324.134 444.582 308.151  1.00  0.00           P  
ATOM   3737  OP1   G   117     325.401 445.169 308.661  1.00  0.00           O  
ATOM   3738  OP2   G   117     324.114 443.147 307.777  1.00  0.00           O  
ATOM   3739  O5'   G   117     322.942 444.794 309.226  1.00  0.00           O  
ATOM   3740  C5'   G   117     322.581 446.082 309.714  1.00  0.00           C  
ATOM   3741  H5'   G   117     322.521 446.796 308.899  1.00  0.00           H  
ATOM   3742 H5''   G   117     323.370 446.448 310.368  1.00  0.00           H  
ATOM   3743  C4'   G   117     321.236 446.076 310.489  1.00  0.00           C  
ATOM   3744  H4'   G   117     321.025 447.085 310.846  1.00  0.00           H  
ATOM   3745  O4'   G   117     320.059 445.554 309.859  1.00  0.00           O  
ATOM   3746  C1'   G   117     319.238 444.849 310.799  1.00  0.00           C  
ATOM   3747  H1'   G   117     318.224 445.244 310.831  1.00  0.00           H  
ATOM   3748  N9    G   117     319.156 443.390 310.603  1.00  0.00           N  
ATOM   3749  C8    G   117     320.129 442.589 310.083  1.00  0.00           C  
ATOM   3750  H8    G   117     321.027 442.980 309.617  1.00  0.00           H  
ATOM   3751  N7    G   117     319.875 441.325 310.198  1.00  0.00           N  
ATOM   3752  C5    G   117     318.582 441.266 310.767  1.00  0.00           C  
ATOM   3753  C6    G   117     317.662 440.154 311.047  1.00  0.00           C  
ATOM   3754  O6    G   117     317.743 438.930 310.891  1.00  0.00           O  
ATOM   3755  N1    G   117     316.477 440.530 311.587  1.00  0.00           N  
ATOM   3756  H1    G   117     315.811 439.809 311.789  1.00  0.00           H  
ATOM   3757  C2    G   117     316.228 441.783 311.953  1.00  0.00           C  
ATOM   3758  N2    G   117     315.172 441.824 312.722  1.00  0.00           N  
ATOM   3759  H21   G   117     314.647 440.962 312.845  1.00  0.00           H  
ATOM   3760  H22   G   117     314.890 442.697 313.130  1.00  0.00           H  
ATOM   3761  N3    G   117     317.026 442.852 311.778  1.00  0.00           N  
ATOM   3762  C4    G   117     318.175 442.538 311.097  1.00  0.00           C  
ATOM   3763  C3'   G   117     321.379 445.150 311.663  1.00  0.00           C  
ATOM   3764  H3'   G   117     321.669 444.173 311.275  1.00  0.00           H  
ATOM   3765  C2'   G   117     319.927 445.033 312.121  1.00  0.00           C  
ATOM   3766  H2'   G   117     319.841 444.121 312.684  1.00  0.00           H  
ATOM   3767  O2'   G   117     319.335 446.174 312.746  1.00  0.00           O  
ATOM   3768 HO2'   G   117     318.413 445.973 313.002  1.00  0.00           H  
ATOM   3769  O3'   G   117     322.339 445.577 312.605  1.00  0.00           O  
ATOM   3770  P     G   118     323.122 444.458 313.444  1.00  0.00           P  
ATOM   3771  OP1   G   118     324.055 445.152 314.372  1.00  0.00           O  
ATOM   3772  OP2   G   118     323.667 443.438 312.506  1.00  0.00           O  
ATOM   3773  O5'   G   118     321.914 443.778 314.281  1.00  0.00           O  
ATOM   3774  C5'   G   118     321.110 444.571 315.143  1.00  0.00           C  
ATOM   3775  H5'   G   118     320.843 445.502 314.644  1.00  0.00           H  
ATOM   3776 H5''   G   118     321.702 444.836 316.018  1.00  0.00           H  
ATOM   3777  C4'   G   118     319.804 443.895 315.603  1.00  0.00           C  
ATOM   3778  H4'   G   118     319.292 444.600 316.260  1.00  0.00           H  
ATOM   3779  O4'   G   118     318.890 443.545 314.559  1.00  0.00           O  
ATOM   3780  C1'   G   118     318.385 442.235 314.772  1.00  0.00           C  
ATOM   3781  H1'   G   118     317.310 442.203 314.589  1.00  0.00           H  
ATOM   3782  N9    G   118     319.023 441.180 313.954  1.00  0.00           N  
ATOM   3783  C8    G   118     320.191 441.202 313.237  1.00  0.00           C  
ATOM   3784  H8    G   118     320.751 442.109 313.057  1.00  0.00           H  
ATOM   3785  N7    G   118     320.542 440.041 312.755  1.00  0.00           N  
ATOM   3786  C5    G   118     319.499 439.186 313.131  1.00  0.00           C  
ATOM   3787  C6    G   118     319.244 437.782 312.865  1.00  0.00           C  
ATOM   3788  O6    G   118     319.883 436.970 312.198  1.00  0.00           O  
ATOM   3789  N1    G   118     318.094 437.306 313.443  1.00  0.00           N  
ATOM   3790  H1    G   118     317.753 436.424 313.102  1.00  0.00           H  
ATOM   3791  C2    G   118     317.273 438.079 314.186  1.00  0.00           C  
ATOM   3792  N2    G   118     316.299 437.454 314.806  1.00  0.00           N  
ATOM   3793  H21   G   118     316.124 436.470 314.616  1.00  0.00           H  
ATOM   3794  H22   G   118     315.717 437.987 315.432  1.00  0.00           H  
ATOM   3795  N3    G   118     317.443 439.377 314.454  1.00  0.00           N  
ATOM   3796  C4    G   118     318.575 439.882 313.880  1.00  0.00           C  
ATOM   3797  C3'   G   118     320.049 442.620 316.401  1.00  0.00           C  
ATOM   3798  H3'   G   118     320.832 442.033 315.913  1.00  0.00           H  
ATOM   3799  C2'   G   118     318.689 441.921 316.230  1.00  0.00           C  
ATOM   3800  H2'   G   118     318.795 440.848 316.384  1.00  0.00           H  
ATOM   3801  O2'   G   118     317.626 442.463 317.018  1.00  0.00           O  
ATOM   3802 HO2'   G   118     316.899 441.816 317.089  1.00  0.00           H  
ATOM   3803  O3'   G   118     320.380 442.896 317.752  1.00  0.00           O  
ATOM   3804  P     U   119     321.190 441.821 318.629  1.00  0.00           P  
ATOM   3805  OP1   U   119     321.110 442.275 320.047  1.00  0.00           O  
ATOM   3806  OP2   U   119     322.535 441.660 318.012  1.00  0.00           O  
ATOM   3807  O5'   U   119     320.396 440.413 318.461  1.00  0.00           O  
ATOM   3808  C5'   U   119     319.169 440.161 319.136  1.00  0.00           C  
ATOM   3809  H5'   U   119     318.415 440.884 318.826  1.00  0.00           H  
ATOM   3810 H5''   U   119     319.310 440.274 320.211  1.00  0.00           H  
ATOM   3811  C4'   U   119     318.636 438.745 318.866  1.00  0.00           C  
ATOM   3812  H4'   U   119     317.693 438.624 319.404  1.00  0.00           H  
ATOM   3813  O4'   U   119     318.385 438.521 317.474  1.00  0.00           O  
ATOM   3814  C1'   U   119     318.730 437.173 317.140  1.00  0.00           C  
ATOM   3815  H1'   U   119     317.889 436.682 316.647  1.00  0.00           H  
ATOM   3816  N1    U   119     319.918 437.066 316.245  1.00  0.00           N  
ATOM   3817  C6    U   119     320.559 438.184 315.764  1.00  0.00           C  
ATOM   3818  H6    U   119     320.206 439.168 316.042  1.00  0.00           H  
ATOM   3819  C5    U   119     321.614 438.066 314.918  1.00  0.00           C  
ATOM   3820  H5    U   119     322.098 438.948 314.526  1.00  0.00           H  
ATOM   3821  C4    U   119     322.097 436.780 314.481  1.00  0.00           C  
ATOM   3822  O4    U   119     323.090 436.592 313.796  1.00  0.00           O  
ATOM   3823  N3    U   119     321.365 435.714 314.938  1.00  0.00           N  
ATOM   3824  H3    U   119     321.663 434.799 314.649  1.00  0.00           H  
ATOM   3825  C2    U   119     320.295 435.790 315.799  1.00  0.00           C  
ATOM   3826  O2    U   119     319.731 434.750 316.134  1.00  0.00           O  
ATOM   3827  C3'   U   119     319.592 437.627 319.314  1.00  0.00           C  
ATOM   3828  H3'   U   119     320.598 437.848 318.952  1.00  0.00           H  
ATOM   3829  C2'   U   119     318.998 436.483 318.482  1.00  0.00           C  
ATOM   3830  H2'   U   119     319.722 435.672 318.409  1.00  0.00           H  
ATOM   3831  O2'   U   119     317.731 436.005 318.936  1.00  0.00           O  
ATOM   3832 HO2'   U   119     317.536 435.152 318.512  1.00  0.00           H  
ATOM   3833  O3'   U   119     319.616 437.302 320.703  1.00  0.00           O  
ATOM   3834  P     C   120     321.007 437.201 321.544  1.00  0.00           P  
ATOM   3835  OP1   C   120     320.673 436.722 322.916  1.00  0.00           O  
ATOM   3836  OP2   C   120     321.647 438.541 321.458  1.00  0.00           O  
ATOM   3837  O5'   C   120     322.093 436.146 320.858  1.00  0.00           O  
ATOM   3838  C5'   C   120     321.933 434.727 320.619  1.00  0.00           C  
ATOM   3839  H5'   C   120     322.923 434.270 320.591  1.00  0.00           H  
ATOM   3840 H5''   C   120     321.514 434.620 319.614  1.00  0.00           H  
ATOM   3841  C4'   C   120     321.023 433.947 321.600  1.00  0.00           C  
ATOM   3842  H4'   C   120     321.214 434.279 322.620  1.00  0.00           H  
ATOM   3843  O4'   C   120     319.762 434.382 321.131  1.00  0.00           O  
ATOM   3844  C1'   C   120     318.743 433.550 321.588  1.00  0.00           C  
ATOM   3845  H1'   C   120     318.259 434.033 322.438  1.00  0.00           H  
ATOM   3846  N1    C   120     317.774 433.323 320.487  1.00  0.00           N  
ATOM   3847  C6    C   120     318.163 432.807 319.271  1.00  0.00           C  
ATOM   3848  H6    C   120     319.206 432.577 319.086  1.00  0.00           H  
ATOM   3849  C5    C   120     317.242 432.608 318.296  1.00  0.00           C  
ATOM   3850  H5    C   120     317.545 432.200 317.342  1.00  0.00           H  
ATOM   3851  C4    C   120     315.897 432.964 318.594  1.00  0.00           C  
ATOM   3852  N4    C   120     314.951 432.791 317.719  1.00  0.00           N  
ATOM   3853  H41   C   120     314.024 433.083 317.982  1.00  0.00           H  
ATOM   3854  H42   C   120     315.148 432.329 316.855  1.00  0.00           H  
ATOM   3855  N3    C   120     315.511 433.488 319.735  1.00  0.00           N  
ATOM   3856  C2    C   120     316.437 433.688 320.704  1.00  0.00           C  
ATOM   3857  O2    C   120     316.053 434.172 321.773  1.00  0.00           O  
ATOM   3858  C3'   C   120     320.885 432.393 321.615  1.00  0.00           C  
ATOM   3859  H3'   C   120     320.980 432.045 320.590  1.00  0.00           H  
ATOM   3860  C2'   C   120     319.407 432.274 322.067  1.00  0.00           C  
ATOM   3861  H2'   C   120     318.923 431.407 321.622  1.00  0.00           H  
ATOM   3862  O2'   C   120     319.253 432.236 323.468  1.00  0.00           O  
ATOM   3863 HO2'   C   120     319.672 431.366 323.685  1.00  0.00           H  
ATOM   3864  O3'   C   120     321.794 431.634 322.443  1.00  0.00           O  
ATOM   3865  P     C   121     321.557 430.073 322.934  1.00  0.00           P  
ATOM   3866  OP1   C   121     320.309 429.998 323.741  1.00  0.00           O  
ATOM   3867  OP2   C   121     322.812 429.641 323.601  1.00  0.00           O  
ATOM   3868  O5'   C   121     321.368 429.122 321.634  1.00  0.00           O  
ATOM   3869  C5'   C   121     320.138 429.070 320.929  1.00  0.00           C  
ATOM   3870  H5'   C   121     319.953 430.066 320.546  1.00  0.00           H  
ATOM   3871 H5''   C   121     319.311 428.823 321.597  1.00  0.00           H  
ATOM   3872  C4'   C   121     320.075 428.120 319.728  1.00  0.00           C  
ATOM   3873  H4'   C   121     319.493 427.233 319.989  1.00  0.00           H  
ATOM   3874  O4'   C   121     319.369 428.854 318.731  1.00  0.00           O  
ATOM   3875  C1'   C   121     320.025 428.715 317.487  1.00  0.00           C  
ATOM   3876  H1'   C   121     319.282 428.469 316.721  1.00  0.00           H  
ATOM   3877  N1    C   121     320.757 429.954 317.065  1.00  0.00           N  
ATOM   3878  C6    C   121     321.238 430.906 317.929  1.00  0.00           C  
ATOM   3879  H6    C   121     321.116 430.759 318.987  1.00  0.00           H  
ATOM   3880  C5    C   121     321.885 432.005 317.455  1.00  0.00           C  
ATOM   3881  H5    C   121     322.268 432.749 318.137  1.00  0.00           H  
ATOM   3882  C4    C   121     322.066 432.100 316.046  1.00  0.00           C  
ATOM   3883  N4    C   121     322.797 433.036 315.504  1.00  0.00           N  
ATOM   3884  H41   C   121     323.033 432.894 314.527  1.00  0.00           H  
ATOM   3885  H42   C   121     323.305 433.676 316.095  1.00  0.00           H  
ATOM   3886  N3    C   121     321.618 431.196 315.209  1.00  0.00           N  
ATOM   3887  C2    C   121     320.947 430.136 315.700  1.00  0.00           C  
ATOM   3888  O2    C   121     320.537 429.306 314.907  1.00  0.00           O  
ATOM   3889  C3'   C   121     321.404 427.649 319.112  1.00  0.00           C  
ATOM   3890  H3'   C   121     322.135 428.454 319.201  1.00  0.00           H  
ATOM   3891  C2'   C   121     320.972 427.524 317.639  1.00  0.00           C  
ATOM   3892  H2'   C   121     321.819 427.637 316.973  1.00  0.00           H  
ATOM   3893  O2'   C   121     320.218 426.348 317.334  1.00  0.00           O  
ATOM   3894 HO2'   C   121     320.519 425.970 316.485  1.00  0.00           H  
ATOM   3895  O3'   C   121     321.905 426.445 319.705  1.00  0.00           O  
ATOM   3896  P     C   122     323.455 425.976 319.557  1.00  0.00           P  
ATOM   3897  OP1   C   122     323.717 424.941 320.597  1.00  0.00           O  
ATOM   3898  OP2   C   122     324.315 427.193 319.543  1.00  0.00           O  
ATOM   3899  O5'   C   122     323.602 425.275 318.104  1.00  0.00           O  
ATOM   3900  C5'   C   122     322.887 424.101 317.752  1.00  0.00           C  
ATOM   3901  H5'   C   122     321.872 424.164 318.146  1.00  0.00           H  
ATOM   3902 H5''   C   122     323.374 423.232 318.195  1.00  0.00           H  
ATOM   3903  C4'   C   122     322.787 423.894 316.228  1.00  0.00           C  
ATOM   3904  H4'   C   122     322.160 423.019 316.056  1.00  0.00           H  
ATOM   3905  O4'   C   122     322.176 425.004 315.562  1.00  0.00           O  
ATOM   3906  C1'   C   122     322.852 425.235 314.329  1.00  0.00           C  
ATOM   3907  H1'   C   122     322.134 425.369 313.517  1.00  0.00           H  
ATOM   3908  N1    C   122     323.726 426.451 314.401  1.00  0.00           N  
ATOM   3909  C6    C   122     323.917 427.164 315.557  1.00  0.00           C  
ATOM   3910  H6    C   122     323.536 426.779 316.478  1.00  0.00           H  
ATOM   3911  C5    C   122     324.579 428.343 315.561  1.00  0.00           C  
ATOM   3912  H5    C   122     324.716 428.883 316.485  1.00  0.00           H  
ATOM   3913  C4    C   122     325.074 428.806 314.318  1.00  0.00           C  
ATOM   3914  N4    C   122     325.702 429.946 314.242  1.00  0.00           N  
ATOM   3915  H41   C   122     325.984 430.268 313.320  1.00  0.00           H  
ATOM   3916  H42   C   122     325.862 430.494 315.070  1.00  0.00           H  
ATOM   3917  N3    C   122     324.929 428.130 313.199  1.00  0.00           N  
ATOM   3918  C2    C   122     324.274 426.947 313.218  1.00  0.00           C  
ATOM   3919  O2    C   122     324.186 426.323 312.163  1.00  0.00           O  
ATOM   3920  C3'   C   122     324.120 423.639 315.512  1.00  0.00           C  
ATOM   3921  H3'   C   122     324.847 424.389 315.828  1.00  0.00           H  
ATOM   3922  C2'   C   122     323.666 423.959 314.072  1.00  0.00           C  
ATOM   3923  H2'   C   122     324.503 424.167 313.415  1.00  0.00           H  
ATOM   3924  O2'   C   122     322.819 422.969 313.478  1.00  0.00           O  
ATOM   3925 HO2'   C   122     322.827 423.052 312.504  1.00  0.00           H  
ATOM   3926  O3'   C   122     324.607 422.312 315.728  1.00  0.00           O  
ATOM   3927  P     U   123     326.159 421.999 316.099  1.00  0.00           P  
ATOM   3928  OP1   U   123     326.210 420.654 316.735  1.00  0.00           O  
ATOM   3929  OP2   U   123     326.724 423.155 316.846  1.00  0.00           O  
ATOM   3930  O5'   U   123     326.927 421.915 314.674  1.00  0.00           O  
ATOM   3931  C5'   U   123     326.612 420.909 313.723  1.00  0.00           C  
ATOM   3932  H5'   U   123     325.570 420.609 313.837  1.00  0.00           H  
ATOM   3933 H5''   U   123     327.240 420.036 313.909  1.00  0.00           H  
ATOM   3934  C4'   U   123     326.807 421.367 312.265  1.00  0.00           C  
ATOM   3935  H4'   U   123     326.462 420.562 311.614  1.00  0.00           H  
ATOM   3936  O4'   U   123     326.043 422.537 311.952  1.00  0.00           O  
ATOM   3937  C1'   U   123     326.853 423.445 311.203  1.00  0.00           C  
ATOM   3938  H1'   U   123     326.288 423.851 310.362  1.00  0.00           H  
ATOM   3939  N1    U   123     327.332 424.589 312.039  1.00  0.00           N  
ATOM   3940  C6    U   123     326.985 424.725 313.366  1.00  0.00           C  
ATOM   3941  H6    U   123     326.427 423.947 313.845  1.00  0.00           H  
ATOM   3942  C5    U   123     327.329 425.815 314.092  1.00  0.00           C  
ATOM   3943  H5    U   123     327.047 425.896 315.130  1.00  0.00           H  
ATOM   3944  C4    U   123     328.084 426.884 313.502  1.00  0.00           C  
ATOM   3945  O4    U   123     328.442 427.905 314.076  1.00  0.00           O  
ATOM   3946  N3    U   123     328.381 426.690 312.184  1.00  0.00           N  
ATOM   3947  H3    U   123     328.918 427.414 311.741  1.00  0.00           H  
ATOM   3948  C2    U   123     328.042 425.613 311.408  1.00  0.00           C  
ATOM   3949  O2    U   123     328.368 425.601 310.221  1.00  0.00           O  
ATOM   3950  C3'   U   123     328.258 421.674 311.880  1.00  0.00           C  
ATOM   3951  H3'   U   123     328.729 422.243 312.685  1.00  0.00           H  
ATOM   3952  C2'   U   123     328.021 422.597 310.674  1.00  0.00           C  
ATOM   3953  H2'   U   123     328.909 423.196 310.474  1.00  0.00           H  
ATOM   3954  O2'   U   123     327.590 421.909 309.490  1.00  0.00           O  
ATOM   3955 HO2'   U   123     327.614 422.505 308.716  1.00  0.00           H  
ATOM   3956  O3'   U   123     329.021 420.513 311.570  1.00  0.00           O  
ATOM   3957  P     G   124     330.632 420.539 311.657  1.00  0.00           P  
ATOM   3958  OP1   G   124     331.122 419.219 311.168  1.00  0.00           O  
ATOM   3959  OP2   G   124     331.000 420.956 313.038  1.00  0.00           O  
ATOM   3960  O5'   G   124     331.131 421.704 310.639  1.00  0.00           O  
ATOM   3961  C5'   G   124     331.152 421.499 309.230  1.00  0.00           C  
ATOM   3962  H5'   G   124     330.143 421.316 308.863  1.00  0.00           H  
ATOM   3963 H5''   G   124     331.754 420.615 309.012  1.00  0.00           H  
ATOM   3964  C4'   G   124     331.764 422.673 308.448  1.00  0.00           C  
ATOM   3965  H4'   G   124     331.758 422.417 307.387  1.00  0.00           H  
ATOM   3966  O4'   G   124     331.068 423.907 308.603  1.00  0.00           O  
ATOM   3967  C1'   G   124     332.029 424.960 308.671  1.00  0.00           C  
ATOM   3968  H1'   G   124     331.775 425.761 307.973  1.00  0.00           H  
ATOM   3969  N9    G   124     332.039 425.526 310.042  1.00  0.00           N  
ATOM   3970  C8    G   124     331.371 425.090 311.158  1.00  0.00           C  
ATOM   3971  H8    G   124     330.857 424.140 311.189  1.00  0.00           H  
ATOM   3972  N7    G   124     331.367 425.937 312.152  1.00  0.00           N  
ATOM   3973  C5    G   124     332.114 427.014 311.666  1.00  0.00           C  
ATOM   3974  C6    G   124     332.431 428.295 312.243  1.00  0.00           C  
ATOM   3975  O6    G   124     332.071 428.791 313.309  1.00  0.00           O  
ATOM   3976  N1    G   124     333.259 429.058 311.454  1.00  0.00           N  
ATOM   3977  H1    G   124     333.532 429.959 311.802  1.00  0.00           H  
ATOM   3978  C2    G   124     333.730 428.644 310.258  1.00  0.00           C  
ATOM   3979  N2    G   124     334.692 429.346 309.728  1.00  0.00           N  
ATOM   3980  H21   G   124     334.935 430.264 310.100  1.00  0.00           H  
ATOM   3981  H22   G   124     335.009 429.066 308.812  1.00  0.00           H  
ATOM   3982  N3    G   124     333.422 427.504 309.651  1.00  0.00           N  
ATOM   3983  C4    G   124     332.592 426.730 310.404  1.00  0.00           C  
ATOM   3984  C3'   G   124     333.217 422.931 308.843  1.00  0.00           C  
ATOM   3985  H3'   G   124     333.289 422.964 309.933  1.00  0.00           H  
ATOM   3986  C2'   G   124     333.394 424.362 308.300  1.00  0.00           C  
ATOM   3987  H2'   G   124     334.204 424.881 308.814  1.00  0.00           H  
ATOM   3988  O2'   G   124     333.549 424.445 306.878  1.00  0.00           O  
ATOM   3989 HO2'   G   124     333.852 425.338 306.625  1.00  0.00           H  
ATOM   3990  O3'   G   124     334.070 421.921 308.308  1.00  0.00           O  
ATOM   3991  P     U   125     335.429 421.490 309.060  1.00  0.00           P  
ATOM   3992  OP1   U   125     336.037 420.354 308.311  1.00  0.00           O  
ATOM   3993  OP2   U   125     335.150 421.315 310.513  1.00  0.00           O  
ATOM   3994  O5'   U   125     336.363 422.788 308.894  1.00  0.00           O  
ATOM   3995  C5'   U   125     336.814 423.214 307.617  1.00  0.00           C  
ATOM   3996  H5'   U   125     335.972 423.303 306.931  1.00  0.00           H  
ATOM   3997 H5''   U   125     337.510 422.476 307.214  1.00  0.00           H  
ATOM   3998  C4'   U   125     337.523 424.571 307.696  1.00  0.00           C  
ATOM   3999  H4'   U   125     337.973 424.786 306.726  1.00  0.00           H  
ATOM   4000  O4'   U   125     336.648 425.647 308.038  1.00  0.00           O  
ATOM   4001  C1'   U   125     337.360 426.560 308.872  1.00  0.00           C  
ATOM   4002  H1'   U   125     337.334 427.558 308.429  1.00  0.00           H  
ATOM   4003  N1    U   125     336.774 426.631 310.239  1.00  0.00           N  
ATOM   4004  C6    U   125     336.033 425.601 310.773  1.00  0.00           C  
ATOM   4005  H6    U   125     335.938 424.676 310.228  1.00  0.00           H  
ATOM   4006  C5    U   125     335.398 425.743 311.962  1.00  0.00           C  
ATOM   4007  H5    U   125     334.806 424.936 312.366  1.00  0.00           H  
ATOM   4008  C4    U   125     335.461 426.978 312.699  1.00  0.00           C  
ATOM   4009  O4    U   125     334.871 427.207 313.740  1.00  0.00           O  
ATOM   4010  N3    U   125     336.215 427.959 312.117  1.00  0.00           N  
ATOM   4011  H3    U   125     336.071 428.884 312.458  1.00  0.00           H  
ATOM   4012  C2    U   125     336.931 427.823 310.955  1.00  0.00           C  
ATOM   4013  O2    U   125     337.650 428.754 310.603  1.00  0.00           O  
ATOM   4014  C3'   U   125     338.638 424.572 308.739  1.00  0.00           C  
ATOM   4015  H3'   U   125     338.254 424.176 309.681  1.00  0.00           H  
ATOM   4016  C2'   U   125     338.814 426.088 308.918  1.00  0.00           C  
ATOM   4017  H2'   U   125     339.253 426.297 309.887  1.00  0.00           H  
ATOM   4018  O2'   U   125     339.503 426.767 307.867  1.00  0.00           O  
ATOM   4019 HO2'   U   125     340.092 427.444 308.254  1.00  0.00           H  
ATOM   4020  O3'   U   125     339.761 423.791 308.339  1.00  0.00           O  
ATOM   4021  P     G   126     341.073 423.704 309.266  1.00  0.00           P  
ATOM   4022  OP1   G   126     341.842 422.491 308.863  1.00  0.00           O  
ATOM   4023  OP2   G   126     340.666 423.866 310.691  1.00  0.00           O  
ATOM   4024  O5'   G   126     341.853 425.011 308.712  1.00  0.00           O  
ATOM   4025  C5'   G   126     342.893 425.660 309.416  1.00  0.00           C  
ATOM   4026  H5'   G   126     343.393 426.342 308.728  1.00  0.00           H  
ATOM   4027 H5''   G   126     343.623 424.920 309.750  1.00  0.00           H  
ATOM   4028  C4'   G   126     342.419 426.470 310.630  1.00  0.00           C  
ATOM   4029  H4'   G   126     342.164 425.786 311.439  1.00  0.00           H  
ATOM   4030  O4'   G   126     341.330 427.373 310.402  1.00  0.00           O  
ATOM   4031  C1'   G   126     341.275 428.286 311.504  1.00  0.00           C  
ATOM   4032  H1'   G   126     341.070 429.299 311.149  1.00  0.00           H  
ATOM   4033  N9    G   126     340.198 427.881 312.471  1.00  0.00           N  
ATOM   4034  C8    G   126     339.578 426.658 312.545  1.00  0.00           C  
ATOM   4035  H8    G   126     339.751 425.881 311.816  1.00  0.00           H  
ATOM   4036  N7    G   126     338.779 426.502 313.563  1.00  0.00           N  
ATOM   4037  C5    G   126     338.960 427.676 314.293  1.00  0.00           C  
ATOM   4038  C6    G   126     338.448 428.060 315.582  1.00  0.00           C  
ATOM   4039  O6    G   126     337.664 427.458 316.311  1.00  0.00           O  
ATOM   4040  N1    G   126     338.926 429.269 316.026  1.00  0.00           N  
ATOM   4041  H1    G   126     338.632 429.579 316.939  1.00  0.00           H  
ATOM   4042  C2    G   126     339.750 430.056 315.303  1.00  0.00           C  
ATOM   4043  N2    G   126     339.996 431.232 315.816  1.00  0.00           N  
ATOM   4044  H21   G   126     339.667 431.462 316.752  1.00  0.00           H  
ATOM   4045  H22   G   126     340.543 431.882 315.276  1.00  0.00           H  
ATOM   4046  N3    G   126     340.208 429.770 314.082  1.00  0.00           N  
ATOM   4047  C4    G   126     339.808 428.539 313.630  1.00  0.00           C  
ATOM   4048  C3'   G   126     343.511 427.431 311.087  1.00  0.00           C  
ATOM   4049  H3'   G   126     343.680 428.106 310.246  1.00  0.00           H  
ATOM   4050  C2'   G   126     342.696 428.231 312.114  1.00  0.00           C  
ATOM   4051  H2'   G   126     343.115 429.231 312.255  1.00  0.00           H  
ATOM   4052  O2'   G   126     342.598 427.523 313.317  1.00  0.00           O  
ATOM   4053 HO2'   G   126     343.104 426.705 313.239  1.00  0.00           H  
ATOM   4054  O3'   G   126     344.825 426.946 311.412  1.00  0.00           O  
ATOM   4055  P     C   127     345.202 425.790 312.498  1.00  0.00           P  
ATOM   4056  OP1   C   127     346.622 425.406 312.262  1.00  0.00           O  
ATOM   4057  OP2   C   127     344.166 424.726 312.446  1.00  0.00           O  
ATOM   4058  O5'   C   127     345.084 426.460 313.966  1.00  0.00           O  
ATOM   4059  C5'   C   127     345.526 427.778 314.282  1.00  0.00           C  
ATOM   4060  H5'   C   127     345.256 428.468 313.483  1.00  0.00           H  
ATOM   4061 H5''   C   127     346.614 427.774 314.368  1.00  0.00           H  
ATOM   4062  C4'   C   127     344.921 428.316 315.608  1.00  0.00           C  
ATOM   4063  H4'   C   127     345.438 429.244 315.855  1.00  0.00           H  
ATOM   4064  O4'   C   127     343.507 428.574 315.649  1.00  0.00           O  
ATOM   4065  C1'   C   127     342.936 428.091 316.877  1.00  0.00           C  
ATOM   4066  H1'   C   127     342.307 428.865 317.321  1.00  0.00           H  
ATOM   4067  N1    C   127     342.102 426.847 316.720  1.00  0.00           N  
ATOM   4068  C6    C   127     342.342 425.936 315.729  1.00  0.00           C  
ATOM   4069  H6    C   127     343.215 426.051 315.124  1.00  0.00           H  
ATOM   4070  C5    C   127     341.489 424.921 315.471  1.00  0.00           C  
ATOM   4071  H5    C   127     341.689 424.250 314.650  1.00  0.00           H  
ATOM   4072  C4    C   127     340.357 424.806 316.311  1.00  0.00           C  
ATOM   4073  N4    C   127     339.506 423.833 316.115  1.00  0.00           N  
ATOM   4074  H41   C   127     338.720 423.752 316.736  1.00  0.00           H  
ATOM   4075  H42   C   127     339.635 423.215 315.331  1.00  0.00           H  
ATOM   4076  N3    C   127     340.134 425.608 317.334  1.00  0.00           N  
ATOM   4077  C2    C   127     340.991 426.644 317.553  1.00  0.00           C  
ATOM   4078  O2    C   127     340.755 427.393 318.500  1.00  0.00           O  
ATOM   4079  C3'   C   127     345.157 427.350 316.753  1.00  0.00           C  
ATOM   4080  H3'   C   127     344.826 426.360 316.444  1.00  0.00           H  
ATOM   4081  C2'   C   127     344.140 427.870 317.791  1.00  0.00           C  
ATOM   4082  H2'   C   127     343.922 427.122 318.556  1.00  0.00           H  
ATOM   4083  O2'   C   127     344.461 429.140 318.359  1.00  0.00           O  
ATOM   4084 HO2'   C   127     343.843 429.320 319.089  1.00  0.00           H  
ATOM   4085  O3'   C   127     346.527 427.276 317.103  1.00  0.00           O  
ATOM   4086  P     A   128     347.008 426.016 317.958  1.00  0.00           P  
ATOM   4087  OP1   A   128     348.493 426.107 318.102  1.00  0.00           O  
ATOM   4088  OP2   A   128     346.417 424.758 317.407  1.00  0.00           O  
ATOM   4089  O5'   A   128     346.235 426.370 319.339  1.00  0.00           O  
ATOM   4090  C5'   A   128     346.919 426.927 320.427  1.00  0.00           C  
ATOM   4091  H5'   A   128     347.958 426.668 320.309  1.00  0.00           H  
ATOM   4092 H5''   A   128     346.524 426.437 321.293  1.00  0.00           H  
ATOM   4093  C4'   A   128     346.972 428.419 320.733  1.00  0.00           C  
ATOM   4094  H4'   A   128     347.587 428.927 319.989  1.00  0.00           H  
ATOM   4095  O4'   A   128     345.746 429.124 320.922  1.00  0.00           O  
ATOM   4096  C1'   A   128     345.934 430.098 321.954  1.00  0.00           C  
ATOM   4097  H1'   A   128     345.694 431.106 321.604  1.00  0.00           H  
ATOM   4098  N9    A   128     345.031 429.748 323.082  1.00  0.00           N  
ATOM   4099  C8    A   128     344.262 428.619 323.217  1.00  0.00           C  
ATOM   4100  H8    A   128     344.278 427.815 322.490  1.00  0.00           H  
ATOM   4101  N7    A   128     343.523 428.595 324.293  1.00  0.00           N  
ATOM   4102  C5    A   128     343.821 429.808 324.917  1.00  0.00           C  
ATOM   4103  C6    A   128     343.395 430.438 326.112  1.00  0.00           C  
ATOM   4104  N6    A   128     342.548 429.910 326.982  1.00  0.00           N  
ATOM   4105  H61   A   128     342.349 430.419 327.827  1.00  0.00           H  
ATOM   4106  H62   A   128     342.168 428.991 326.807  1.00  0.00           H  
ATOM   4107  N1    A   128     343.842 431.649 326.448  1.00  0.00           N  
ATOM   4108  C2    A   128     344.708 432.235 325.628  1.00  0.00           C  
ATOM   4109  H2    A   128     345.040 433.222 325.921  1.00  0.00           H  
ATOM   4110  N3    A   128     345.220 431.761 324.490  1.00  0.00           N  
ATOM   4111  C4    A   128     344.729 430.526 324.183  1.00  0.00           C  
ATOM   4112  C3'   A   128     347.641 428.497 322.111  1.00  0.00           C  
ATOM   4113  H3'   A   128     347.004 427.967 322.818  1.00  0.00           H  
ATOM   4114  C2'   A   128     347.417 430.003 322.370  1.00  0.00           C  
ATOM   4115  H2'   A   128     347.550 430.247 323.427  1.00  0.00           H  
ATOM   4116  O2'   A   128     348.211 430.861 321.536  1.00  0.00           O  
ATOM   4117 HO2'   A   128     347.873 431.780 321.559  1.00  0.00           H  
ATOM   4118  O3'   A   128     348.976 427.982 322.249  1.00  0.00           O  
ATOM   4119  P     C   129     349.303 426.449 322.800  1.00  0.00           P  
ATOM   4120  OP1   C   129     350.674 426.520 323.379  1.00  0.00           O  
ATOM   4121  OP2   C   129     349.068 425.400 321.769  1.00  0.00           O  
ATOM   4122  O5'   C   129     348.298 426.165 324.045  1.00  0.00           O  
ATOM   4123  C5'   C   129     347.011 425.554 323.935  1.00  0.00           C  
ATOM   4124  H5'   C   129     347.074 424.463 323.976  1.00  0.00           H  
ATOM   4125 H5''   C   129     346.502 425.825 323.026  1.00  0.00           H  
ATOM   4126  C4'   C   129     346.157 426.085 325.083  1.00  0.00           C  
ATOM   4127  H4'   C   129     346.277 427.169 325.118  1.00  0.00           H  
ATOM   4128  O4'   C   129     344.777 425.795 324.941  1.00  0.00           O  
ATOM   4129  C1'   C   129     344.183 425.927 326.234  1.00  0.00           C  
ATOM   4130  H1'   C   129     343.612 426.857 326.282  1.00  0.00           H  
ATOM   4131  N1    C   129     343.253 424.797 326.538  1.00  0.00           N  
ATOM   4132  C6    C   129     343.026 423.786 325.632  1.00  0.00           C  
ATOM   4133  H6    C   129     343.615 423.725 324.723  1.00  0.00           H  
ATOM   4134  C5    C   129     342.088 422.841 325.879  1.00  0.00           C  
ATOM   4135  H5    C   129     341.937 422.042 325.170  1.00  0.00           H  
ATOM   4136  C4    C   129     341.368 422.940 327.096  1.00  0.00           C  
ATOM   4137  N4    C   129     340.471 422.045 327.403  1.00  0.00           N  
ATOM   4138  H41   C   129     339.960 422.175 328.259  1.00  0.00           H  
ATOM   4139  H42   C   129     340.277 421.298 326.761  1.00  0.00           H  
ATOM   4140  N3    C   129     341.531 423.918 327.961  1.00  0.00           N  
ATOM   4141  C2    C   129     342.460 424.873 327.696  1.00  0.00           C  
ATOM   4142  O2    C   129     342.573 425.800 328.502  1.00  0.00           O  
ATOM   4143  C3'   C   129     346.540 425.500 326.438  1.00  0.00           C  
ATOM   4144  H3'   C   129     346.485 424.415 326.345  1.00  0.00           H  
ATOM   4145  C2'   C   129     345.346 426.037 327.245  1.00  0.00           C  
ATOM   4146  H2'   C   129     345.184 425.425 328.133  1.00  0.00           H  
ATOM   4147  O2'   C   129     345.491 427.425 327.575  1.00  0.00           O  
ATOM   4148 HO2'   C   129     345.014 427.634 328.400  1.00  0.00           H  
ATOM   4149  O3'   C   129     347.824 425.891 326.917  1.00  0.00           O  
ATOM   4150  P     G   130     348.548 425.178 328.174  1.00  0.00           P  
ATOM   4151  OP1   G   130     348.766 426.249 329.190  1.00  0.00           O  
ATOM   4152  OP2   G   130     349.747 424.463 327.652  1.00  0.00           O  
ATOM   4153  O5'   G   130     347.554 424.042 328.805  1.00  0.00           O  
ATOM   4154  C5'   G   130     347.106 424.140 330.153  1.00  0.00           C  
ATOM   4155  H5'   G   130     346.475 425.025 330.251  1.00  0.00           H  
ATOM   4156 H5''   G   130     347.979 424.276 330.792  1.00  0.00           H  
ATOM   4157  C4'   G   130     346.330 422.927 330.701  1.00  0.00           C  
ATOM   4158  H4'   G   130     346.055 423.162 331.730  1.00  0.00           H  
ATOM   4159  O4'   G   130     345.113 422.695 330.001  1.00  0.00           O  
ATOM   4160  C1'   G   130     344.997 421.303 329.736  1.00  0.00           C  
ATOM   4161  H1'   G   130     343.992 420.949 329.977  1.00  0.00           H  
ATOM   4162  N9    G   130     345.214 421.064 328.300  1.00  0.00           N  
ATOM   4163  C8    G   130     345.453 422.001 327.330  1.00  0.00           C  
ATOM   4164  H8    G   130     345.816 422.984 327.567  1.00  0.00           H  
ATOM   4165  N7    G   130     345.121 421.635 326.127  1.00  0.00           N  
ATOM   4166  C5    G   130     344.615 420.352 326.327  1.00  0.00           C  
ATOM   4167  C6    G   130     343.952 419.463 325.427  1.00  0.00           C  
ATOM   4168  O6    G   130     343.649 419.674 324.253  1.00  0.00           O  
ATOM   4169  N1    G   130     343.696 418.219 325.980  1.00  0.00           N  
ATOM   4170  H1    G   130     343.387 417.509 325.335  1.00  0.00           H  
ATOM   4171  C2    G   130     344.057 417.864 327.238  1.00  0.00           C  
ATOM   4172  N2    G   130     344.012 416.592 327.548  1.00  0.00           N  
ATOM   4173  H21   G   130     343.801 415.891 326.855  1.00  0.00           H  
ATOM   4174  H22   G   130     344.349 416.332 328.465  1.00  0.00           H  
ATOM   4175  N3    G   130     344.553 418.702 328.143  1.00  0.00           N  
ATOM   4176  C4    G   130     344.809 419.941 327.625  1.00  0.00           C  
ATOM   4177  C3'   G   130     347.134 421.617 330.749  1.00  0.00           C  
ATOM   4178  H3'   G   130     347.795 421.563 329.879  1.00  0.00           H  
ATOM   4179  C2'   G   130     346.016 420.563 330.600  1.00  0.00           C  
ATOM   4180  H2'   G   130     346.393 419.675 330.087  1.00  0.00           H  
ATOM   4181  O2'   G   130     345.351 420.212 331.819  1.00  0.00           O  
ATOM   4182 HO2'   G   130     344.743 419.468 331.651  1.00  0.00           H  
ATOM   4183  O3'   G   130     347.874 421.513 331.970  1.00  0.00           O  
ATOM   4184  P     A   131     349.055 420.425 332.156  1.00  0.00           P  
ATOM   4185  OP1   A   131     349.422 420.419 333.602  1.00  0.00           O  
ATOM   4186  OP2   A   131     350.116 420.734 331.157  1.00  0.00           O  
ATOM   4187  O5'   A   131     348.401 418.997 331.752  1.00  0.00           O  
ATOM   4188  C5'   A   131     348.454 417.826 332.551  1.00  0.00           C  
ATOM   4189  H5'   A   131     347.588 417.783 333.213  1.00  0.00           H  
ATOM   4190 H5''   A   131     349.360 417.825 333.160  1.00  0.00           H  
ATOM   4191  C4'   A   131     348.482 416.570 331.657  1.00  0.00           C  
ATOM   4192  H4'   A   131     348.279 415.691 332.271  1.00  0.00           H  
ATOM   4193  O4'   A   131     347.535 416.620 330.576  1.00  0.00           O  
ATOM   4194  C1'   A   131     348.148 416.099 329.393  1.00  0.00           C  
ATOM   4195  H1'   A   131     347.501 415.352 328.924  1.00  0.00           H  
ATOM   4196  N9    A   131     348.424 417.169 328.395  1.00  0.00           N  
ATOM   4197  C8    A   131     348.757 418.487 328.603  1.00  0.00           C  
ATOM   4198  H8    A   131     348.885 418.906 329.583  1.00  0.00           H  
ATOM   4199  N7    A   131     348.912 419.198 327.520  1.00  0.00           N  
ATOM   4200  C5    A   131     348.731 418.252 326.508  1.00  0.00           C  
ATOM   4201  C6    A   131     348.782 418.296 325.095  1.00  0.00           C  
ATOM   4202  N6    A   131     348.875 419.406 324.384  1.00  0.00           N  
ATOM   4203  H61   A   131     348.862 419.334 323.380  1.00  0.00           H  
ATOM   4204  H62   A   131     348.931 420.296 324.859  1.00  0.00           H  
ATOM   4205  N1    A   131     348.632 417.193 324.368  1.00  0.00           N  
ATOM   4206  C2    A   131     348.348 416.064 325.005  1.00  0.00           C  
ATOM   4207  H2    A   131     348.183 415.198 324.378  1.00  0.00           H  
ATOM   4208  N3    A   131     348.207 415.874 326.316  1.00  0.00           N  
ATOM   4209  C4    A   131     348.440 417.015 327.026  1.00  0.00           C  
ATOM   4210  C3'   A   131     349.853 416.374 330.999  1.00  0.00           C  
ATOM   4211  H3'   A   131     350.165 417.330 330.576  1.00  0.00           H  
ATOM   4212  C2'   A   131     349.446 415.433 329.853  1.00  0.00           C  
ATOM   4213  H2'   A   131     350.194 415.442 329.064  1.00  0.00           H  
ATOM   4214  O2'   A   131     349.110 414.109 330.275  1.00  0.00           O  
ATOM   4215 HO2'   A   131     349.216 413.481 329.536  1.00  0.00           H  
ATOM   4216  O3'   A   131     350.860 415.900 331.895  1.00  0.00           O  
ATOM   4217  P     U   132     352.439 416.020 331.535  1.00  0.00           P  
ATOM   4218  OP1   U   132     353.203 415.921 332.812  1.00  0.00           O  
ATOM   4219  OP2   U   132     352.648 417.220 330.679  1.00  0.00           O  
ATOM   4220  O5'   U   132     352.774 414.718 330.635  1.00  0.00           O  
ATOM   4221  C5'   U   132     352.813 413.418 331.204  1.00  0.00           C  
ATOM   4222  H5'   U   132     352.064 413.338 331.993  1.00  0.00           H  
ATOM   4223 H5''   U   132     353.795 413.254 331.652  1.00  0.00           H  
ATOM   4224  C4'   U   132     352.542 412.298 330.184  1.00  0.00           C  
ATOM   4225  H4'   U   132     352.488 411.355 330.731  1.00  0.00           H  
ATOM   4226  O4'   U   132     351.323 412.469 329.456  1.00  0.00           O  
ATOM   4227  C1'   U   132     351.497 411.988 328.123  1.00  0.00           C  
ATOM   4228  H1'   U   132     350.704 411.274 327.889  1.00  0.00           H  
ATOM   4229  N1    U   132     351.455 413.099 327.118  1.00  0.00           N  
ATOM   4230  C6    U   132     351.819 414.388 327.441  1.00  0.00           C  
ATOM   4231  H6    U   132     352.130 414.608 328.447  1.00  0.00           H  
ATOM   4232  C5    U   132     351.784 415.388 326.527  1.00  0.00           C  
ATOM   4233  H5    U   132     352.065 416.393 326.808  1.00  0.00           H  
ATOM   4234  C4    U   132     351.391 415.139 325.162  1.00  0.00           C  
ATOM   4235  O4    U   132     351.384 415.969 324.260  1.00  0.00           O  
ATOM   4236  N3    U   132     350.989 413.848 324.919  1.00  0.00           N  
ATOM   4237  H3    U   132     350.689 413.650 323.978  1.00  0.00           H  
ATOM   4238  C2    U   132     351.027 412.802 325.818  1.00  0.00           C  
ATOM   4239  O2    U   132     350.700 411.674 325.448  1.00  0.00           O  
ATOM   4240  C3'   U   132     353.626 412.148 329.121  1.00  0.00           C  
ATOM   4241  H3'   U   132     353.817 413.124 328.673  1.00  0.00           H  
ATOM   4242  C2'   U   132     352.854 411.272 328.112  1.00  0.00           C  
ATOM   4243  H2'   U   132     353.311 411.313 327.125  1.00  0.00           H  
ATOM   4244  O2'   U   132     352.659 409.916 328.543  1.00  0.00           O  
ATOM   4245 HO2'   U   132     352.225 409.391 327.843  1.00  0.00           H  
ATOM   4246  O3'   U   132     354.832 411.609 329.648  1.00  0.00           O  
ATOM   4247  P     G   133     356.241 411.900 328.914  1.00  0.00           P  
ATOM   4248  OP1   G   133     357.312 411.235 329.712  1.00  0.00           O  
ATOM   4249  OP2   G   133     356.344 413.364 328.652  1.00  0.00           O  
ATOM   4250  O5'   G   133     356.088 411.142 327.492  1.00  0.00           O  
ATOM   4251  C5'   G   133     355.976 409.727 327.439  1.00  0.00           C  
ATOM   4252  H5'   G   133     355.199 409.393 328.126  1.00  0.00           H  
ATOM   4253 H5''   G   133     356.919 409.280 327.757  1.00  0.00           H  
ATOM   4254  C4'   G   133     355.633 409.202 326.039  1.00  0.00           C  
ATOM   4255  H4'   G   133     355.633 408.112 326.074  1.00  0.00           H  
ATOM   4256  O4'   G   133     354.357 409.631 325.563  1.00  0.00           O  
ATOM   4257  C1'   G   133     354.462 409.897 324.167  1.00  0.00           C  
ATOM   4258  H1'   G   133     353.689 409.363 323.610  1.00  0.00           H  
ATOM   4259  N9    G   133     354.308 411.347 323.901  1.00  0.00           N  
ATOM   4260  C8    G   133     354.444 412.413 324.756  1.00  0.00           C  
ATOM   4261  H8    G   133     354.718 412.295 325.794  1.00  0.00           H  
ATOM   4262  N7    G   133     354.206 413.576 324.211  1.00  0.00           N  
ATOM   4263  C5    G   133     353.905 413.260 322.880  1.00  0.00           C  
ATOM   4264  C6    G   133     353.577 414.088 321.745  1.00  0.00           C  
ATOM   4265  O6    G   133     353.470 415.311 321.670  1.00  0.00           O  
ATOM   4266  N1    G   133     353.374 413.375 320.584  1.00  0.00           N  
ATOM   4267  H1    G   133     353.141 413.890 319.752  1.00  0.00           H  
ATOM   4268  C2    G   133     353.465 412.029 320.504  1.00  0.00           C  
ATOM   4269  N2    G   133     353.283 411.493 319.328  1.00  0.00           N  
ATOM   4270  H21   G   133     353.095 412.078 318.516  1.00  0.00           H  
ATOM   4271  H22   G   133     353.316 410.491 319.255  1.00  0.00           H  
ATOM   4272  N3    G   133     353.755 411.221 321.520  1.00  0.00           N  
ATOM   4273  C4    G   133     353.970 411.897 322.687  1.00  0.00           C  
ATOM   4274  C3'   G   133     356.661 409.628 324.994  1.00  0.00           C  
ATOM   4275  H3'   G   133     356.859 410.698 325.095  1.00  0.00           H  
ATOM   4276  C2'   G   133     355.839 409.407 323.712  1.00  0.00           C  
ATOM   4277  H2'   G   133     356.224 410.026 322.899  1.00  0.00           H  
ATOM   4278  O2'   G   133     355.716 408.034 323.319  1.00  0.00           O  
ATOM   4279 HO2'   G   133     355.704 407.977 322.344  1.00  0.00           H  
ATOM   4280  O3'   G   133     357.875 408.890 325.098  1.00  0.00           O  
ATOM   4281  P     G   134     359.184 409.390 324.297  1.00  0.00           P  
ATOM   4282  OP1   G   134     360.265 408.381 324.502  1.00  0.00           O  
ATOM   4283  OP2   G   134     359.414 410.836 324.605  1.00  0.00           O  
ATOM   4284  O5'   G   134     358.715 409.253 322.769  1.00  0.00           O  
ATOM   4285  C5'   G   134     359.389 409.944 321.749  1.00  0.00           C  
ATOM   4286  H5'   G   134     360.397 409.545 321.625  1.00  0.00           H  
ATOM   4287 H5''   G   134     359.464 411.007 321.987  1.00  0.00           H  
ATOM   4288  C4'   G   134     358.604 409.778 320.454  1.00  0.00           C  
ATOM   4289  H4'   G   134     358.657 408.738 320.128  1.00  0.00           H  
ATOM   4290  O4'   G   134     357.232 410.163 320.543  1.00  0.00           O  
ATOM   4291  C1'   G   134     356.964 411.092 319.506  1.00  0.00           C  
ATOM   4292  H1'   G   134     355.993 410.898 319.050  1.00  0.00           H  
ATOM   4293  N9    G   134     356.942 412.462 320.075  1.00  0.00           N  
ATOM   4294  C8    G   134     357.163 412.884 321.366  1.00  0.00           C  
ATOM   4295  H8    G   134     357.470 412.209 322.156  1.00  0.00           H  
ATOM   4296  N7    G   134     356.967 414.163 321.555  1.00  0.00           N  
ATOM   4297  C5    G   134     356.577 414.629 320.292  1.00  0.00           C  
ATOM   4298  C6    G   134     356.192 415.939 319.821  1.00  0.00           C  
ATOM   4299  O6    G   134     356.092 417.004 320.433  1.00  0.00           O  
ATOM   4300  N1    G   134     355.890 415.964 318.481  1.00  0.00           N  
ATOM   4301  H1    G   134     355.677 416.854 318.068  1.00  0.00           H  
ATOM   4302  C2    G   134     355.925 414.875 317.681  1.00  0.00           C  
ATOM   4303  N2    G   134     355.689 415.057 316.411  1.00  0.00           N  
ATOM   4304  H21   G   134     355.587 415.999 316.042  1.00  0.00           H  
ATOM   4305  H22   G   134     355.764 414.262 315.803  1.00  0.00           H  
ATOM   4306  N3    G   134     356.218 413.640 318.071  1.00  0.00           N  
ATOM   4307  C4    G   134     356.555 413.585 319.391  1.00  0.00           C  
ATOM   4308  C3'   G   134     359.266 410.652 319.406  1.00  0.00           C  
ATOM   4309  H3'   G   134     359.538 411.605 319.869  1.00  0.00           H  
ATOM   4310  C2'   G   134     358.081 410.909 318.462  1.00  0.00           C  
ATOM   4311  H2'   G   134     358.240 411.818 317.881  1.00  0.00           H  
ATOM   4312  O2'   G   134     357.753 409.802 317.615  1.00  0.00           O  
ATOM   4313 HO2'   G   134     357.086 410.068 316.954  1.00  0.00           H  
ATOM   4314  O3'   G   134     360.415 409.993 318.890  1.00  0.00           O  
ATOM   4315  P     G   135     361.723 410.847 318.504  1.00  0.00           P  
ATOM   4316  OP1   G   135     362.795 409.895 318.088  1.00  0.00           O  
ATOM   4317  OP2   G   135     362.002 411.823 319.602  1.00  0.00           O  
ATOM   4318  O5'   G   135     361.179 411.654 317.216  1.00  0.00           O  
ATOM   4319  C5'   G   135     360.825 410.965 316.026  1.00  0.00           C  
ATOM   4320  H5'   G   135     359.936 410.357 316.198  1.00  0.00           H  
ATOM   4321 H5''   G   135     361.639 410.300 315.734  1.00  0.00           H  
ATOM   4322  C4'   G   135     360.551 411.920 314.859  1.00  0.00           C  
ATOM   4323  H4'   G   135     360.531 411.337 313.937  1.00  0.00           H  
ATOM   4324  O4'   G   135     359.304 412.599 314.973  1.00  0.00           O  
ATOM   4325  C1'   G   135     359.511 413.961 314.623  1.00  0.00           C  
ATOM   4326  H1'   G   135     358.749 414.298 313.917  1.00  0.00           H  
ATOM   4327  N9    G   135     359.411 414.801 315.838  1.00  0.00           N  
ATOM   4328  C8    G   135     359.424 414.435 317.162  1.00  0.00           C  
ATOM   4329  H8    G   135     359.606 413.422 317.482  1.00  0.00           H  
ATOM   4330  N7    G   135     359.167 415.404 317.997  1.00  0.00           N  
ATOM   4331  C5    G   135     358.964 416.501 317.155  1.00  0.00           C  
ATOM   4332  C6    G   135     358.583 417.856 317.441  1.00  0.00           C  
ATOM   4333  O6    G   135     358.299 418.360 318.525  1.00  0.00           O  
ATOM   4334  N1    G   135     358.538 418.661 316.324  1.00  0.00           N  
ATOM   4335  H1    G   135     358.272 419.621 316.460  1.00  0.00           H  
ATOM   4336  C2    G   135     358.722 418.206 315.064  1.00  0.00           C  
ATOM   4337  N2    G   135     358.567 419.069 314.095  1.00  0.00           N  
ATOM   4338  H21   G   135     358.320 420.034 314.303  1.00  0.00           H  
ATOM   4339  H22   G   135     358.678 418.743 313.149  1.00  0.00           H  
ATOM   4340  N3    G   135     359.033 416.953 314.741  1.00  0.00           N  
ATOM   4341  C4    G   135     359.146 416.146 315.837  1.00  0.00           C  
ATOM   4342  C3'   G   135     361.653 412.975 314.725  1.00  0.00           C  
ATOM   4343  H3'   G   135     361.901 413.375 315.711  1.00  0.00           H  
ATOM   4344  C2'   G   135     360.898 414.083 313.975  1.00  0.00           C  
ATOM   4345  H2'   G   135     361.347 415.057 314.186  1.00  0.00           H  
ATOM   4346  O2'   G   135     360.762 413.862 312.567  1.00  0.00           O  
ATOM   4347 HO2'   G   135     360.540 414.703 312.121  1.00  0.00           H  
ATOM   4348  O3'   G   135     362.823 412.451 314.100  1.00  0.00           O  
ATOM   4349  P     C   136     364.288 412.969 314.555  1.00  0.00           P  
ATOM   4350  OP1   C   136     365.294 412.327 313.658  1.00  0.00           O  
ATOM   4351  OP2   C   136     364.439 412.795 316.029  1.00  0.00           O  
ATOM   4352  O5'   C   136     364.223 414.555 314.245  1.00  0.00           O  
ATOM   4353  C5'   C   136     364.136 415.027 312.912  1.00  0.00           C  
ATOM   4354  H5'   C   136     363.234 414.639 312.440  1.00  0.00           H  
ATOM   4355 H5''   C   136     364.996 414.670 312.345  1.00  0.00           H  
ATOM   4356  C4'   C   136     364.106 416.556 312.828  1.00  0.00           C  
ATOM   4357  H4'   C   136     364.179 416.838 311.777  1.00  0.00           H  
ATOM   4358  O4'   C   136     362.906 417.118 313.346  1.00  0.00           O  
ATOM   4359  C1'   C   136     363.221 418.378 313.922  1.00  0.00           C  
ATOM   4360  H1'   C   136     362.658 419.161 313.405  1.00  0.00           H  
ATOM   4361  N1    C   136     362.839 418.388 315.366  1.00  0.00           N  
ATOM   4362  C6    C   136     362.833 417.243 316.128  1.00  0.00           C  
ATOM   4363  H6    C   136     363.244 416.329 315.722  1.00  0.00           H  
ATOM   4364  C5    C   136     362.296 417.252 317.372  1.00  0.00           C  
ATOM   4365  H5    C   136     362.283 416.348 317.960  1.00  0.00           H  
ATOM   4366  C4    C   136     361.766 418.483 317.843  1.00  0.00           C  
ATOM   4367  N4    C   136     361.229 418.564 319.026  1.00  0.00           N  
ATOM   4368  H41   C   136     360.929 419.480 319.341  1.00  0.00           H  
ATOM   4369  H42   C   136     361.164 417.753 319.610  1.00  0.00           H  
ATOM   4370  N3    C   136     361.781 419.596 317.139  1.00  0.00           N  
ATOM   4371  C2    C   136     362.317 419.571 315.899  1.00  0.00           C  
ATOM   4372  O2    C   136     362.307 420.623 315.261  1.00  0.00           O  
ATOM   4373  C3'   C   136     365.283 417.202 313.561  1.00  0.00           C  
ATOM   4374  H3'   C   136     365.378 416.780 314.564  1.00  0.00           H  
ATOM   4375  C2'   C   136     364.721 418.629 313.692  1.00  0.00           C  
ATOM   4376  H2'   C   136     365.159 419.129 314.552  1.00  0.00           H  
ATOM   4377  O2'   C   136     364.849 419.413 312.500  1.00  0.00           O  
ATOM   4378 HO2'   C   136     364.866 420.363 312.726  1.00  0.00           H  
ATOM   4379  O3'   C   136     366.488 417.035 312.807  1.00  0.00           O  
ATOM   4380  P     A   137     367.909 416.673 313.505  1.00  0.00           P  
ATOM   4381  OP1   A   137     368.862 416.280 312.426  1.00  0.00           O  
ATOM   4382  OP2   A   137     367.695 415.729 314.637  1.00  0.00           O  
ATOM   4383  O5'   A   137     368.406 418.073 314.129  1.00  0.00           O  
ATOM   4384  C5'   A   137     368.704 419.178 313.291  1.00  0.00           C  
ATOM   4385  H5'   A   137     368.079 419.149 312.398  1.00  0.00           H  
ATOM   4386 H5''   A   137     369.751 419.134 312.987  1.00  0.00           H  
ATOM   4387  C4'   A   137     368.429 420.504 314.006  1.00  0.00           C  
ATOM   4388  H4'   A   137     368.633 421.324 313.317  1.00  0.00           H  
ATOM   4389  O4'   A   137     367.062 420.585 314.413  1.00  0.00           O  
ATOM   4390  C1'   A   137     366.979 421.124 315.721  1.00  0.00           C  
ATOM   4391  H1'   A   137     366.311 421.989 315.719  1.00  0.00           H  
ATOM   4392  N9    A   137     366.435 420.149 316.704  1.00  0.00           N  
ATOM   4393  C8    A   137     366.642 418.794 316.825  1.00  0.00           C  
ATOM   4394  H8    A   137     367.311 418.245 316.182  1.00  0.00           H  
ATOM   4395  N7    A   137     365.947 418.219 317.774  1.00  0.00           N  
ATOM   4396  C5    A   137     365.245 419.287 318.345  1.00  0.00           C  
ATOM   4397  C6    A   137     364.352 419.435 319.440  1.00  0.00           C  
ATOM   4398  N6    A   137     363.980 418.464 320.257  1.00  0.00           N  
ATOM   4399  H61   A   137     363.361 418.709 321.010  1.00  0.00           H  
ATOM   4400  H62   A   137     364.312 417.526 320.105  1.00  0.00           H  
ATOM   4401  N1    A   137     363.862 420.625 319.778  1.00  0.00           N  
ATOM   4402  C2    A   137     364.273 421.663 319.071  1.00  0.00           C  
ATOM   4403  H2    A   137     364.003 422.617 319.464  1.00  0.00           H  
ATOM   4404  N3    A   137     365.095 421.702 318.028  1.00  0.00           N  
ATOM   4405  C4    A   137     365.545 420.461 317.704  1.00  0.00           C  
ATOM   4406  C3'   A   137     369.305 420.710 315.241  1.00  0.00           C  
ATOM   4407  H3'   A   137     369.423 419.763 315.772  1.00  0.00           H  
ATOM   4408  C2'   A   137     368.379 421.620 316.059  1.00  0.00           C  
ATOM   4409  H2'   A   137     368.585 421.474 317.109  1.00  0.00           H  
ATOM   4410  O2'   A   137     368.376 422.992 315.666  1.00  0.00           O  
ATOM   4411 HO2'   A   137     368.806 423.535 316.349  1.00  0.00           H  
ATOM   4412  O3'   A   137     370.583 421.261 314.917  1.00  0.00           O  
ATOM   4413  P     U   138     371.714 421.484 316.048  1.00  0.00           P  
ATOM   4414  OP1   U   138     372.973 421.888 315.358  1.00  0.00           O  
ATOM   4415  OP2   U   138     371.739 420.272 316.916  1.00  0.00           O  
ATOM   4416  O5'   U   138     371.163 422.730 316.930  1.00  0.00           O  
ATOM   4417  C5'   U   138     371.243 424.080 316.487  1.00  0.00           C  
ATOM   4418  H5'   U   138     370.765 424.181 315.511  1.00  0.00           H  
ATOM   4419 H5''   U   138     372.292 424.360 316.377  1.00  0.00           H  
ATOM   4420  C4'   U   138     370.584 425.065 317.476  1.00  0.00           C  
ATOM   4421  H4'   U   138     370.823 426.082 317.160  1.00  0.00           H  
ATOM   4422  O4'   U   138     369.161 424.946 317.562  1.00  0.00           O  
ATOM   4423  C1'   U   138     368.744 425.217 318.908  1.00  0.00           C  
ATOM   4424  H1'   U   138     367.990 426.009 318.913  1.00  0.00           H  
ATOM   4425  N1    U   138     368.167 423.986 319.532  1.00  0.00           N  
ATOM   4426  C6    U   138     368.634 422.742 319.186  1.00  0.00           C  
ATOM   4427  H6    U   138     369.455 422.666 318.498  1.00  0.00           H  
ATOM   4428  C5    U   138     368.072 421.608 319.663  1.00  0.00           C  
ATOM   4429  H5    U   138     368.444 420.643 319.350  1.00  0.00           H  
ATOM   4430  C4    U   138     366.976 421.663 320.594  1.00  0.00           C  
ATOM   4431  O4    U   138     366.415 420.685 321.064  1.00  0.00           O  
ATOM   4432  N3    U   138     366.604 422.934 320.976  1.00  0.00           N  
ATOM   4433  H3    U   138     365.882 423.004 321.670  1.00  0.00           H  
ATOM   4434  C2    U   138     367.153 424.108 320.492  1.00  0.00           C  
ATOM   4435  O2    U   138     366.753 425.188 320.927  1.00  0.00           O  
ATOM   4436  C3'   U   138     371.077 424.885 318.912  1.00  0.00           C  
ATOM   4437  H3'   U   138     370.956 423.841 319.187  1.00  0.00           H  
ATOM   4438  C2'   U   138     369.998 425.680 319.670  1.00  0.00           C  
ATOM   4439  H2'   U   138     369.952 425.369 320.712  1.00  0.00           H  
ATOM   4440  O2'   U   138     370.126 427.102 319.560  1.00  0.00           O  
ATOM   4441 HO2'   U   138     369.580 427.544 320.242  1.00  0.00           H  
ATOM   4442  O3'   U   138     372.437 425.245 319.116  1.00  0.00           O  
ATOM   4443  P     C   139     373.361 424.359 320.112  1.00  0.00           P  
ATOM   4444  OP1   C   139     373.148 422.911 319.835  1.00  0.00           O  
ATOM   4445  OP2   C   139     374.751 424.896 320.056  1.00  0.00           O  
ATOM   4446  O5'   C   139     372.725 424.675 321.560  1.00  0.00           O  
ATOM   4447  C5'   C   139     372.784 425.976 322.117  1.00  0.00           C  
ATOM   4448  H5'   C   139     372.464 426.703 321.369  1.00  0.00           H  
ATOM   4449 H5''   C   139     373.813 426.199 322.398  1.00  0.00           H  
ATOM   4450  C4'   C   139     371.881 426.135 323.349  1.00  0.00           C  
ATOM   4451  H4'   C   139     372.049 427.132 323.757  1.00  0.00           H  
ATOM   4452  O4'   C   139     370.498 426.030 323.014  1.00  0.00           O  
ATOM   4453  C1'   C   139     369.813 425.392 324.084  1.00  0.00           C  
ATOM   4454  H1'   C   139     368.963 426.005 324.398  1.00  0.00           H  
ATOM   4455  N1    C   139     369.322 424.037 323.685  1.00  0.00           N  
ATOM   4456  C6    C   139     369.903 423.307 322.679  1.00  0.00           C  
ATOM   4457  H6    C   139     370.667 423.751 322.065  1.00  0.00           H  
ATOM   4458  C5    C   139     369.547 422.019 322.472  1.00  0.00           C  
ATOM   4459  H5    C   139     370.028 421.450 321.692  1.00  0.00           H  
ATOM   4460  C4    C   139     368.528 421.481 323.296  1.00  0.00           C  
ATOM   4461  N4    C   139     368.139 420.251 323.121  1.00  0.00           N  
ATOM   4462  H41   C   139     367.250 419.943 323.493  1.00  0.00           H  
ATOM   4463  H42   C   139     368.499 419.755 322.328  1.00  0.00           H  
ATOM   4464  N3    C   139     367.916 422.173 324.229  1.00  0.00           N  
ATOM   4465  C2    C   139     368.314 423.450 324.456  1.00  0.00           C  
ATOM   4466  O2    C   139     367.813 424.043 325.405  1.00  0.00           O  
ATOM   4467  C3'   C   139     372.150 425.125 324.472  1.00  0.00           C  
ATOM   4468  H3'   C   139     372.201 424.121 324.049  1.00  0.00           H  
ATOM   4469  C2'   C   139     370.822 425.268 325.243  1.00  0.00           C  
ATOM   4470  H2'   C   139     370.623 424.379 325.841  1.00  0.00           H  
ATOM   4471  O2'   C   139     370.741 426.445 326.054  1.00  0.00           O  
ATOM   4472 HO2'   C   139     369.984 426.384 326.670  1.00  0.00           H  
ATOM   4473  O3'   C   139     373.333 425.445 325.209  1.00  0.00           O  
ATOM   4474  P     U   140     374.446 424.330 325.619  1.00  0.00           P  
ATOM   4475  OP1   U   140     375.728 425.050 325.862  1.00  0.00           O  
ATOM   4476  OP2   U   140     374.434 423.227 324.619  1.00  0.00           O  
ATOM   4477  O5'   U   140     373.932 423.713 327.028  1.00  0.00           O  
ATOM   4478  C5'   U   140     373.839 424.507 328.203  1.00  0.00           C  
ATOM   4479  H5'   U   140     373.454 425.494 327.941  1.00  0.00           H  
ATOM   4480 H5''   U   140     374.836 424.632 328.628  1.00  0.00           H  
ATOM   4481  C4'   U   140     372.906 423.906 329.275  1.00  0.00           C  
ATOM   4482  H4'   U   140     372.886 424.596 330.120  1.00  0.00           H  
ATOM   4483  O4'   U   140     371.562 423.758 328.809  1.00  0.00           O  
ATOM   4484  C1'   U   140     371.054 422.478 329.193  1.00  0.00           C  
ATOM   4485  H1'   U   140     370.048 422.590 329.607  1.00  0.00           H  
ATOM   4486  N1    U   140     370.978 421.541 328.025  1.00  0.00           N  
ATOM   4487  C6    U   140     371.397 421.916 326.765  1.00  0.00           C  
ATOM   4488  H6    U   140     371.882 422.865 326.632  1.00  0.00           H  
ATOM   4489  C5    U   140     371.210 421.125 325.679  1.00  0.00           C  
ATOM   4490  H5    U   140     371.565 421.436 324.708  1.00  0.00           H  
ATOM   4491  C4    U   140     370.544 419.857 325.788  1.00  0.00           C  
ATOM   4492  O4    U   140     370.286 419.102 324.858  1.00  0.00           O  
ATOM   4493  N3    U   140     370.158 419.542 327.062  1.00  0.00           N  
ATOM   4494  H3    U   140     369.631 418.692 327.141  1.00  0.00           H  
ATOM   4495  C2    U   140     370.311 420.320 328.188  1.00  0.00           C  
ATOM   4496  O2    U   140     369.844 419.924 329.254  1.00  0.00           O  
ATOM   4497  C3'   U   140     373.351 422.540 329.814  1.00  0.00           C  
ATOM   4498  H3'   U   140     373.717 421.930 328.986  1.00  0.00           H  
ATOM   4499  C2'   U   140     372.000 421.979 330.299  1.00  0.00           C  
ATOM   4500  H2'   U   140     372.030 420.890 330.345  1.00  0.00           H  
ATOM   4501  O2'   U   140     371.566 422.529 331.551  1.00  0.00           O  
ATOM   4502 HO2'   U   140     370.836 421.997 331.926  1.00  0.00           H  
ATOM   4503  O3'   U   140     374.333 422.657 330.843  1.00  0.00           O  
ATOM   4504  P     U   141     375.420 421.489 331.099  1.00  0.00           P  
ATOM   4505  OP1   U   141     376.263 421.906 332.257  1.00  0.00           O  
ATOM   4506  OP2   U   141     376.093 421.208 329.802  1.00  0.00           O  
ATOM   4507  O5'   U   141     374.573 420.169 331.512  1.00  0.00           O  
ATOM   4508  C5'   U   141     373.968 420.020 332.790  1.00  0.00           C  
ATOM   4509  H5'   U   141     373.297 420.859 332.979  1.00  0.00           H  
ATOM   4510 H5''   U   141     374.740 420.020 333.562  1.00  0.00           H  
ATOM   4511  C4'   U   141     373.163 418.712 332.904  1.00  0.00           C  
ATOM   4512  H4'   U   141     372.784 418.631 333.925  1.00  0.00           H  
ATOM   4513  O4'   U   141     372.050 418.686 332.007  1.00  0.00           O  
ATOM   4514  C1'   U   141     371.866 417.355 331.519  1.00  0.00           C  
ATOM   4515  H1'   U   141     370.825 417.055 331.674  1.00  0.00           H  
ATOM   4516  N1    U   141     372.162 417.243 330.055  1.00  0.00           N  
ATOM   4517  C6    U   141     372.854 418.223 329.375  1.00  0.00           C  
ATOM   4518  H6    U   141     373.237 419.074 329.914  1.00  0.00           H  
ATOM   4519  C5    U   141     373.073 418.129 328.039  1.00  0.00           C  
ATOM   4520  H5    U   141     373.632 418.899 327.526  1.00  0.00           H  
ATOM   4521  C4    U   141     372.615 416.989 327.278  1.00  0.00           C  
ATOM   4522  O4    U   141     372.809 416.808 326.083  1.00  0.00           O  
ATOM   4523  N3    U   141     371.946 416.050 328.018  1.00  0.00           N  
ATOM   4524  H3    U   141     371.683 415.212 327.519  1.00  0.00           H  
ATOM   4525  C2    U   141     371.674 416.124 329.363  1.00  0.00           C  
ATOM   4526  O2    U   141     371.011 415.224 329.886  1.00  0.00           O  
ATOM   4527  C3'   U   141     373.973 417.444 332.600  1.00  0.00           C  
ATOM   4528  H3'   U   141     374.492 417.605 331.655  1.00  0.00           H  
ATOM   4529  C2'   U   141     372.811 416.463 332.348  1.00  0.00           C  
ATOM   4530  H2'   U   141     373.162 415.610 331.768  1.00  0.00           H  
ATOM   4531  O2'   U   141     372.139 416.044 333.548  1.00  0.00           O  
ATOM   4532 HO2'   U   141     371.233 415.720 333.373  1.00  0.00           H  
ATOM   4533  O3'   U   141     374.929 417.100 333.610  1.00  0.00           O  
ATOM   4534  P     G   142     376.110 416.010 333.333  1.00  0.00           P  
ATOM   4535  OP1   G   142     375.585 414.662 333.679  1.00  0.00           O  
ATOM   4536  OP2   G   142     377.329 416.496 334.043  1.00  0.00           O  
ATOM   4537  O5'   G   142     376.397 416.094 331.732  1.00  0.00           O  
ATOM   4538  C5'   G   142     377.079 415.087 330.982  1.00  0.00           C  
ATOM   4539  H5'   G   142     377.075 414.137 331.518  1.00  0.00           H  
ATOM   4540 H5''   G   142     378.118 415.388 330.838  1.00  0.00           H  
ATOM   4541  C4'   G   142     376.400 414.871 329.608  1.00  0.00           C  
ATOM   4542  H4'   G   142     375.734 414.018 329.704  1.00  0.00           H  
ATOM   4543  O4'   G   142     375.607 415.999 329.213  1.00  0.00           O  
ATOM   4544  C1'   G   142     375.916 416.320 327.865  1.00  0.00           C  
ATOM   4545  H1'   G   142     375.015 416.564 327.314  1.00  0.00           H  
ATOM   4546  N9    G   142     376.824 417.483 327.743  1.00  0.00           N  
ATOM   4547  C8    G   142     377.892 417.868 328.519  1.00  0.00           C  
ATOM   4548  H8    G   142     378.181 417.336 329.417  1.00  0.00           H  
ATOM   4549  N7    G   142     378.531 418.918 328.068  1.00  0.00           N  
ATOM   4550  C5    G   142     377.805 419.280 326.921  1.00  0.00           C  
ATOM   4551  C6    G   142     377.965 420.359 325.976  1.00  0.00           C  
ATOM   4552  O6    G   142     378.817 421.251 325.947  1.00  0.00           O  
ATOM   4553  N1    G   142     377.014 420.358 324.968  1.00  0.00           N  
ATOM   4554  H1    G   142     377.050 421.105 324.301  1.00  0.00           H  
ATOM   4555  C2    G   142     376.036 419.421 324.860  1.00  0.00           C  
ATOM   4556  N2    G   142     375.209 419.505 323.848  1.00  0.00           N  
ATOM   4557  H21   G   142     375.247 420.279 323.206  1.00  0.00           H  
ATOM   4558  H22   G   142     374.493 418.800 323.779  1.00  0.00           H  
ATOM   4559  N3    G   142     375.863 418.402 325.695  1.00  0.00           N  
ATOM   4560  C4    G   142     376.770 418.393 326.716  1.00  0.00           C  
ATOM   4561  C3'   G   142     377.363 414.572 328.436  1.00  0.00           C  
ATOM   4562  H3'   G   142     378.238 415.214 328.556  1.00  0.00           H  
ATOM   4563  C2'   G   142     376.529 415.077 327.243  1.00  0.00           C  
ATOM   4564  H2'   G   142     377.165 415.326 326.391  1.00  0.00           H  
ATOM   4565  O2'   G   142     375.451 414.220 326.857  1.00  0.00           O  
ATOM   4566 HO2'   G   142     375.064 414.505 326.010  1.00  0.00           H  
ATOM   4567  O3'   G   142     377.806 413.234 328.253  1.00  0.00           O  
ATOM   4568  P     G   143     379.055 412.894 327.264  1.00  0.00           P  
ATOM   4569  OP1   G   143     379.585 414.166 326.687  1.00  0.00           O  
ATOM   4570  OP2   G   143     378.639 411.816 326.322  1.00  0.00           O  
ATOM   4571  O5'   G   143     380.254 412.274 328.176  1.00  0.00           O  
ATOM   4572  C5'   G   143     380.259 412.322 329.597  1.00  0.00           C  
ATOM   4573  H5'   G   143     379.947 413.312 329.938  1.00  0.00           H  
ATOM   4574 H5''   G   143     381.283 412.174 329.939  1.00  0.00           H  
ATOM   4575  C4'   G   143     379.392 411.254 330.291  1.00  0.00           C  
ATOM   4576  H4'   G   143     379.918 410.998 331.212  1.00  0.00           H  
ATOM   4577  O4'   G   143     378.116 411.754 330.688  1.00  0.00           O  
ATOM   4578  C1'   G   143     377.199 410.665 330.698  1.00  0.00           C  
ATOM   4579  H1'   G   143     376.740 410.574 331.682  1.00  0.00           H  
ATOM   4580  N9    G   143     376.107 410.886 329.740  1.00  0.00           N  
ATOM   4581  C8    G   143     376.006 410.628 328.393  1.00  0.00           C  
ATOM   4582  H8    G   143     376.752 410.075 327.839  1.00  0.00           H  
ATOM   4583  N7    G   143     374.945 411.148 327.836  1.00  0.00           N  
ATOM   4584  C5    G   143     374.315 411.807 328.898  1.00  0.00           C  
ATOM   4585  C6    G   143     373.198 412.708 328.951  1.00  0.00           C  
ATOM   4586  O6    G   143     372.573 413.199 328.023  1.00  0.00           O  
ATOM   4587  N1    G   143     372.818 413.070 330.231  1.00  0.00           N  
ATOM   4588  H1    G   143     372.053 413.712 330.313  1.00  0.00           H  
ATOM   4589  C2    G   143     373.502 412.690 331.341  1.00  0.00           C  
ATOM   4590  N2    G   143     373.046 413.039 332.515  1.00  0.00           N  
ATOM   4591  H21   G   143     372.251 413.630 332.651  1.00  0.00           H  
ATOM   4592  H22   G   143     373.639 412.776 333.298  1.00  0.00           H  
ATOM   4593  N3    G   143     374.605 411.958 331.330  1.00  0.00           N  
ATOM   4594  C4    G   143     374.960 411.545 330.080  1.00  0.00           C  
ATOM   4595  C3'   G   143     379.139 409.920 329.553  1.00  0.00           C  
ATOM   4596  H3'   G   143     378.766 410.127 328.549  1.00  0.00           H  
ATOM   4597  C2'   G   143     377.991 409.410 330.429  1.00  0.00           C  
ATOM   4598  H2'   G   143     377.395 408.634 329.945  1.00  0.00           H  
ATOM   4599  O2'   G   143     378.425 409.064 331.727  1.00  0.00           O  
ATOM   4600 HO2'   G   143     378.426 408.100 331.851  1.00  0.00           H  
ATOM   4601  O3'   G   143     380.217 408.985 329.490  1.00  0.00           O  
ATOM   4602  P     G   144     379.952 407.463 328.978  1.00  0.00           P  
ATOM   4603  OP1   G   144     381.274 406.881 328.606  1.00  0.00           O  
ATOM   4604  OP2   G   144     378.874 407.495 327.949  1.00  0.00           O  
ATOM   4605  O5'   G   144     379.355 406.637 330.265  1.00  0.00           O  
ATOM   4606  C5'   G   144     380.204 406.249 331.341  1.00  0.00           C  
ATOM   4607  H5'   G   144     380.828 407.108 331.599  1.00  0.00           H  
ATOM   4608 H5''   G   144     380.875 405.458 331.001  1.00  0.00           H  
ATOM   4609  C4'   G   144     379.499 405.789 332.645  1.00  0.00           C  
ATOM   4610  H4'   G   144     380.287 405.416 333.300  1.00  0.00           H  
ATOM   4611  O4'   G   144     378.897 406.924 333.270  1.00  0.00           O  
ATOM   4612  C1'   G   144     377.533 406.637 333.547  1.00  0.00           C  
ATOM   4613  H1'   G   144     377.458 406.170 334.529  1.00  0.00           H  
ATOM   4614  N9    G   144     376.582 407.783 333.494  1.00  0.00           N  
ATOM   4615  C8    G   144     375.491 408.003 332.676  1.00  0.00           C  
ATOM   4616  H8    G   144     375.196 407.323 331.888  1.00  0.00           H  
ATOM   4617  N7    G   144     374.817 409.087 332.946  1.00  0.00           N  
ATOM   4618  C5    G   144     375.534 409.657 334.006  1.00  0.00           C  
ATOM   4619  C6    G   144     375.322 410.861 334.773  1.00  0.00           C  
ATOM   4620  O6    G   144     374.400 411.677 334.704  1.00  0.00           O  
ATOM   4621  N1    G   144     376.300 411.082 335.728  1.00  0.00           N  
ATOM   4622  H1    G   144     376.239 411.931 336.256  1.00  0.00           H  
ATOM   4623  C2    G   144     377.312 410.209 335.981  1.00  0.00           C  
ATOM   4624  N2    G   144     378.152 410.474 336.947  1.00  0.00           N  
ATOM   4625  H21   G   144     378.083 411.314 337.497  1.00  0.00           H  
ATOM   4626  H22   G   144     378.878 409.792 337.112  1.00  0.00           H  
ATOM   4627  N3    G   144     377.510 409.065 335.344  1.00  0.00           N  
ATOM   4628  C4    G   144     376.604 408.856 334.347  1.00  0.00           C  
ATOM   4629  C3'   G   144     378.405 404.693 332.546  1.00  0.00           C  
ATOM   4630  H3'   G   144     378.516 404.114 331.625  1.00  0.00           H  
ATOM   4631  C2'   G   144     377.159 405.594 332.528  1.00  0.00           C  
ATOM   4632  H2'   G   144     377.081 406.073 331.555  1.00  0.00           H  
ATOM   4633  O2'   G   144     375.920 405.080 333.000  1.00  0.00           O  
ATOM   4634 HO2'   G   144     375.282 404.971 332.281  1.00  0.00           H  
ATOM   4635  O3'   G   144     378.430 403.872 333.720  1.00  0.00           O  
ATOM   4636  P     C   145     377.839 402.358 333.731  1.00  0.00           P  
ATOM   4637  OP1   C   145     377.683 401.983 335.169  1.00  0.00           O  
ATOM   4638  OP2   C   145     378.768 401.536 332.905  1.00  0.00           O  
ATOM   4639  O5'   C   145     376.366 402.338 333.018  1.00  0.00           O  
ATOM   4640  C5'   C   145     375.161 402.003 333.713  1.00  0.00           C  
ATOM   4641  H5'   C   145     375.008 402.684 334.554  1.00  0.00           H  
ATOM   4642 H5''   C   145     375.260 400.992 334.112  1.00  0.00           H  
ATOM   4643  C4'   C   145     373.897 402.034 332.822  1.00  0.00           C  
ATOM   4644  H4'   C   145     373.112 401.464 333.323  1.00  0.00           H  
ATOM   4645  O4'   C   145     373.394 403.346 332.561  1.00  0.00           O  
ATOM   4646  C1'   C   145     372.753 403.361 331.282  1.00  0.00           C  
ATOM   4647  H1'   C   145     371.693 403.607 331.410  1.00  0.00           H  
ATOM   4648  N1    C   145     373.404 404.400 330.416  1.00  0.00           N  
ATOM   4649  C6    C   145     374.770 404.513 330.331  1.00  0.00           C  
ATOM   4650  H6    C   145     375.412 403.767 330.776  1.00  0.00           H  
ATOM   4651  C5    C   145     375.338 405.575 329.712  1.00  0.00           C  
ATOM   4652  H5    C   145     376.411 405.646 329.637  1.00  0.00           H  
ATOM   4653  C4    C   145     374.476 406.541 329.145  1.00  0.00           C  
ATOM   4654  N4    C   145     374.997 407.579 328.560  1.00  0.00           N  
ATOM   4655  H41   C   145     374.393 408.159 327.989  1.00  0.00           H  
ATOM   4656  H42   C   145     375.994 407.618 328.461  1.00  0.00           H  
ATOM   4657  N3    C   145     373.165 406.406 329.120  1.00  0.00           N  
ATOM   4658  C2    C   145     372.607 405.325 329.725  1.00  0.00           C  
ATOM   4659  O2    C   145     371.394 405.170 329.592  1.00  0.00           O  
ATOM   4660  C3'   C   145     374.114 401.418 331.440  1.00  0.00           C  
ATOM   4661  H3'   C   145     374.968 401.908 330.994  1.00  0.00           H  
ATOM   4662  C2'   C   145     372.865 401.937 330.703  1.00  0.00           C  
ATOM   4663  H2'   C   145     373.035 401.960 329.626  1.00  0.00           H  
ATOM   4664  O2'   C   145     371.669 401.217 331.024  1.00  0.00           O  
ATOM   4665 HO2'   C   145     370.964 401.424 330.379  1.00  0.00           H  
ATOM   4666  O3'   C   145     374.372 400.018 331.429  1.00  0.00           O  
ATOM   4667  P     C   146     375.415 399.406 330.338  1.00  0.00           P  
ATOM   4668  OP1   C   146     375.602 397.956 330.640  1.00  0.00           O  
ATOM   4669  OP2   C   146     376.624 400.275 330.249  1.00  0.00           O  
ATOM   4670  O5'   C   146     374.631 399.564 328.936  1.00  0.00           O  
ATOM   4671  C5'   C   146     373.395 398.920 328.689  1.00  0.00           C  
ATOM   4672  H5'   C   146     372.704 399.126 329.507  1.00  0.00           H  
ATOM   4673 H5''   C   146     373.555 397.842 328.632  1.00  0.00           H  
ATOM   4674  C4'   C   146     372.752 399.407 327.379  1.00  0.00           C  
ATOM   4675  H4'   C   146     371.874 398.792 327.180  1.00  0.00           H  
ATOM   4676  O4'   C   146     372.337 400.773 327.441  1.00  0.00           O  
ATOM   4677  C1'   C   146     372.581 401.388 326.178  1.00  0.00           C  
ATOM   4678  H1'   C   146     371.660 401.845 325.805  1.00  0.00           H  
ATOM   4679  N1    C   146     373.631 402.450 326.283  1.00  0.00           N  
ATOM   4680  C6    C   146     374.569 402.475 327.284  1.00  0.00           C  
ATOM   4681  H6    C   146     374.593 401.684 328.015  1.00  0.00           H  
ATOM   4682  C5    C   146     375.472 403.482 327.356  1.00  0.00           C  
ATOM   4683  H5    C   146     376.216 403.477 328.137  1.00  0.00           H  
ATOM   4684  C4    C   146     375.377 404.519 326.390  1.00  0.00           C  
ATOM   4685  N4    C   146     376.196 405.533 326.408  1.00  0.00           N  
ATOM   4686  H41   C   146     376.118 406.207 325.658  1.00  0.00           H  
ATOM   4687  H42   C   146     376.954 405.563 327.065  1.00  0.00           H  
ATOM   4688  N3    C   146     374.490 404.511 325.418  1.00  0.00           N  
ATOM   4689  C2    C   146     373.635 403.467 325.325  1.00  0.00           C  
ATOM   4690  O2    C   146     372.882 403.434 324.355  1.00  0.00           O  
ATOM   4691  C3'   C   146     373.684 399.292 326.172  1.00  0.00           C  
ATOM   4692  H3'   C   146     374.662 399.701 326.434  1.00  0.00           H  
ATOM   4693  C2'   C   146     373.004 400.275 325.206  1.00  0.00           C  
ATOM   4694  H2'   C   146     373.714 400.645 324.469  1.00  0.00           H  
ATOM   4695  O2'   C   146     371.835 399.751 324.568  1.00  0.00           O  
ATOM   4696 HO2'   C   146     371.646 400.248 323.749  1.00  0.00           H  
ATOM   4697  O3'   C   146     373.808 397.951 325.708  1.00  0.00           O  
ATOM   4698  P     U   147     375.168 397.469 324.978  1.00  0.00           P  
ATOM   4699  OP1   U   147     375.001 396.015 324.673  1.00  0.00           O  
ATOM   4700  OP2   U   147     376.322 397.894 325.827  1.00  0.00           O  
ATOM   4701  O5'   U   147     375.192 398.332 323.590  1.00  0.00           O  
ATOM   4702  C5'   U   147     374.344 398.006 322.495  1.00  0.00           C  
ATOM   4703  H5'   U   147     373.302 398.060 322.813  1.00  0.00           H  
ATOM   4704 H5''   U   147     374.548 396.978 322.188  1.00  0.00           H  
ATOM   4705  C4'   U   147     374.529 398.914 321.260  1.00  0.00           C  
ATOM   4706  H4'   U   147     373.957 398.488 320.433  1.00  0.00           H  
ATOM   4707  O4'   U   147     374.108 400.265 321.454  1.00  0.00           O  
ATOM   4708  C1'   U   147     375.041 401.128 320.791  1.00  0.00           C  
ATOM   4709  H1'   U   147     374.522 401.818 320.126  1.00  0.00           H  
ATOM   4710  N1    U   147     375.872 401.918 321.735  1.00  0.00           N  
ATOM   4711  C6    U   147     375.975 401.610 323.073  1.00  0.00           C  
ATOM   4712  H6    U   147     375.499 400.716 323.439  1.00  0.00           H  
ATOM   4713  C5    U   147     376.678 402.404 323.921  1.00  0.00           C  
ATOM   4714  H5    U   147     376.747 402.153 324.969  1.00  0.00           H  
ATOM   4715  C4    U   147     377.361 403.585 323.443  1.00  0.00           C  
ATOM   4716  O4    U   147     378.017 404.377 324.110  1.00  0.00           O  
ATOM   4717  N3    U   147     377.259 403.782 322.098  1.00  0.00           N  
ATOM   4718  H3    U   147     377.766 404.564 321.721  1.00  0.00           H  
ATOM   4719  C2    U   147     376.564 403.007 321.206  1.00  0.00           C  
ATOM   4720  O2    U   147     376.582 403.295 320.009  1.00  0.00           O  
ATOM   4721  C3'   U   147     375.984 399.011 320.815  1.00  0.00           C  
ATOM   4722  H3'   U   147     376.597 399.220 321.691  1.00  0.00           H  
ATOM   4723  C2'   U   147     375.970 400.269 319.944  1.00  0.00           C  
ATOM   4724  H2'   U   147     376.975 400.693 319.897  1.00  0.00           H  
ATOM   4725  O2'   U   147     375.395 400.152 318.638  1.00  0.00           O  
ATOM   4726 HO2'   U   147     376.107 400.241 317.973  1.00  0.00           H  
ATOM   4727  O3'   U   147     376.489 397.870 320.172  1.00  0.00           O  
ATOM   4728  P     C   148     378.080 397.836 319.823  1.00  0.00           P  
ATOM   4729  OP1   C   148     378.365 396.389 319.587  1.00  0.00           O  
ATOM   4730  OP2   C   148     378.864 398.626 320.839  1.00  0.00           O  
ATOM   4731  O5'   C   148     378.102 398.727 318.440  1.00  0.00           O  
ATOM   4732  C5'   C   148     378.574 398.271 317.196  1.00  0.00           C  
ATOM   4733  H5'   C   148     377.708 398.068 316.566  1.00  0.00           H  
ATOM   4734 H5''   C   148     379.134 397.366 317.326  1.00  0.00           H  
ATOM   4735  C4'   C   148     379.484 399.293 316.492  1.00  0.00           C  
ATOM   4736  H4'   C   148     379.461 399.061 315.426  1.00  0.00           H  
ATOM   4737  O4'   C   148     378.949 400.611 316.698  1.00  0.00           O  
ATOM   4738  C1'   C   148     380.013 401.533 316.889  1.00  0.00           C  
ATOM   4739  H1'   C   148     379.831 402.394 316.243  1.00  0.00           H  
ATOM   4740  N1    C   148     380.166 402.057 318.292  1.00  0.00           N  
ATOM   4741  C6    C   148     379.647 401.443 319.403  1.00  0.00           C  
ATOM   4742  H6    C   148     379.109 400.527 319.290  1.00  0.00           H  
ATOM   4743  C5    C   148     379.812 401.967 320.643  1.00  0.00           C  
ATOM   4744  H5    C   148     379.409 401.455 321.501  1.00  0.00           H  
ATOM   4745  C4    C   148     380.543 403.173 320.742  1.00  0.00           C  
ATOM   4746  N4    C   148     380.775 403.710 321.910  1.00  0.00           N  
ATOM   4747  H41   C   148     381.311 404.571 321.941  1.00  0.00           H  
ATOM   4748  H42   C   148     380.452 403.264 322.749  1.00  0.00           H  
ATOM   4749  N3    C   148     381.023 403.808 319.693  1.00  0.00           N  
ATOM   4750  C2    C   148     380.828 403.277 318.460  1.00  0.00           C  
ATOM   4751  O2    C   148     381.245 403.915 317.495  1.00  0.00           O  
ATOM   4752  C3'   C   148     380.976 399.347 316.908  1.00  0.00           C  
ATOM   4753  H3'   C   148     381.042 399.332 317.997  1.00  0.00           H  
ATOM   4754  C2'   C   148     381.272 400.785 316.417  1.00  0.00           C  
ATOM   4755  H2'   C   148     382.172 401.183 316.891  1.00  0.00           H  
ATOM   4756  O2'   C   148     381.353 400.896 314.984  1.00  0.00           O  
ATOM   4757 HO2'   C   148     381.121 401.798 314.689  1.00  0.00           H  
ATOM   4758  O3'   C   148     381.841 398.348 316.324  1.00  0.00           O  
ATOM   4759  P     C   149     382.881 397.432 317.250  1.00  0.00           P  
ATOM   4760  OP1   C   149     383.217 396.157 316.545  1.00  0.00           O  
ATOM   4761  OP2   C   149     382.379 397.357 318.660  1.00  0.00           O  
ATOM   4762  O5'   C   149     384.264 398.274 317.367  1.00  0.00           O  
ATOM   4763  C5'   C   149     385.259 398.347 316.357  1.00  0.00           C  
ATOM   4764  H5'   C   149     384.810 398.636 315.406  1.00  0.00           H  
ATOM   4765 H5''   C   149     385.769 397.388 316.224  1.00  0.00           H  
ATOM   4766  C4'   C   149     386.288 399.416 316.774  1.00  0.00           C  
ATOM   4767  H4'   C   149     386.680 399.893 315.875  1.00  0.00           H  
ATOM   4768  O4'   C   149     385.679 400.417 317.608  1.00  0.00           O  
ATOM   4769  C1'   C   149     386.519 400.681 318.722  1.00  0.00           C  
ATOM   4770  H1'   C   149     386.586 401.766 318.813  1.00  0.00           H  
ATOM   4771  N1    C   149     386.028 400.139 320.041  1.00  0.00           N  
ATOM   4772  C6    C   149     385.450 398.900 320.216  1.00  0.00           C  
ATOM   4773  H6    C   149     385.342 398.230 319.382  1.00  0.00           H  
ATOM   4774  C5    C   149     385.005 398.505 321.437  1.00  0.00           C  
ATOM   4775  H5    C   149     384.535 397.541 321.552  1.00  0.00           H  
ATOM   4776  C4    C   149     385.178 399.405 322.519  1.00  0.00           C  
ATOM   4777  N4    C   149     384.823 399.087 323.734  1.00  0.00           N  
ATOM   4778  H41   C   149     385.117 399.715 324.473  1.00  0.00           H  
ATOM   4779  H42   C   149     384.344 398.223 323.918  1.00  0.00           H  
ATOM   4780  N3    C   149     385.751 400.581 322.385  1.00  0.00           N  
ATOM   4781  C2    C   149     386.170 400.967 321.158  1.00  0.00           C  
ATOM   4782  O2    C   149     386.702 402.071 321.073  1.00  0.00           O  
ATOM   4783  C3'   C   149     387.489 398.865 317.556  1.00  0.00           C  
ATOM   4784  H3'   C   149     387.145 398.113 318.268  1.00  0.00           H  
ATOM   4785  C2'   C   149     387.896 400.141 318.328  1.00  0.00           C  
ATOM   4786  H2'   C   149     388.493 399.907 319.207  1.00  0.00           H  
ATOM   4787  O2'   C   149     388.529 401.144 317.520  1.00  0.00           O  
ATOM   4788 HO2'   C   149     388.776 401.917 318.063  1.00  0.00           H  
ATOM   4789  O3'   C   149     388.475 398.296 316.694  1.00  0.00           O  
ATOM   4790  P     C   150     389.545 397.213 317.251  1.00  0.00           P  
ATOM   4791  OP1   C   150     390.399 396.772 316.109  1.00  0.00           O  
ATOM   4792  OP2   C   150     388.811 396.174 318.031  1.00  0.00           O  
ATOM   4793  O5'   C   150     390.459 398.052 318.284  1.00  0.00           O  
ATOM   4794  C5'   C   150     391.281 399.122 317.836  1.00  0.00           C  
ATOM   4795  H5'   C   150     390.692 399.837 317.266  1.00  0.00           H  
ATOM   4796 H5''   C   150     392.063 398.732 317.182  1.00  0.00           H  
ATOM   4797  C4'   C   150     391.946 399.859 319.004  1.00  0.00           C  
ATOM   4798  H4'   C   150     392.602 400.634 318.605  1.00  0.00           H  
ATOM   4799  O4'   C   150     391.017 400.474 319.901  1.00  0.00           O  
ATOM   4800  C1'   C   150     391.495 400.335 321.239  1.00  0.00           C  
ATOM   4801  H1'   C   150     391.604 401.323 321.693  1.00  0.00           H  
ATOM   4802  N1    C   150     390.551 399.541 322.084  1.00  0.00           N  
ATOM   4803  C6    C   150     389.576 398.758 321.512  1.00  0.00           C  
ATOM   4804  H6    C   150     389.586 398.581 320.449  1.00  0.00           H  
ATOM   4805  C5    C   150     388.592 398.218 322.266  1.00  0.00           C  
ATOM   4806  H5    C   150     387.822 397.618 321.806  1.00  0.00           H  
ATOM   4807  C4    C   150     388.632 398.480 323.657  1.00  0.00           C  
ATOM   4808  N4    C   150     387.719 397.990 324.434  1.00  0.00           N  
ATOM   4809  H41   C   150     387.806 398.210 325.418  1.00  0.00           H  
ATOM   4810  H42   C   150     386.999 397.397 324.074  1.00  0.00           H  
ATOM   4811  N3    C   150     389.582 399.183 324.242  1.00  0.00           N  
ATOM   4812  C2    C   150     390.548 399.736 323.476  1.00  0.00           C  
ATOM   4813  O2    C   150     391.399 400.403 324.069  1.00  0.00           O  
ATOM   4814  C3'   C   150     392.806 398.897 319.816  1.00  0.00           C  
ATOM   4815  H3'   C   150     392.243 397.981 320.003  1.00  0.00           H  
ATOM   4816  C2'   C   150     392.882 399.692 321.125  1.00  0.00           C  
ATOM   4817  H2'   C   150     393.057 399.000 321.945  1.00  0.00           H  
ATOM   4818  O2'   C   150     393.819 400.775 321.092  1.00  0.00           O  
ATOM   4819 HO2'   C   150     393.954 401.118 321.995  1.00  0.00           H  
ATOM   4820  O3'   C   150     394.027 398.610 319.130  1.00  0.00           O  
ATOM   4821  P     A   151     394.860 397.240 319.379  1.00  0.00           P  
ATOM   4822  OP1   A   151     395.409 396.809 318.058  1.00  0.00           O  
ATOM   4823  OP2   A   151     394.019 396.276 320.149  1.00  0.00           O  
ATOM   4824  O5'   A   151     396.081 397.720 320.339  1.00  0.00           O  
ATOM   4825  C5'   A   151     397.216 398.401 319.813  1.00  0.00           C  
ATOM   4826  H5'   A   151     396.883 399.259 319.225  1.00  0.00           H  
ATOM   4827 H5''   A   151     397.758 397.732 319.143  1.00  0.00           H  
ATOM   4828  C4'   A   151     398.195 398.898 320.897  1.00  0.00           C  
ATOM   4829  H4'   A   151     399.111 399.210 320.394  1.00  0.00           H  
ATOM   4830  O4'   A   151     397.698 400.038 321.602  1.00  0.00           O  
ATOM   4831  C1'   A   151     397.914 399.875 323.004  1.00  0.00           C  
ATOM   4832  H1'   A   151     398.342 400.785 323.432  1.00  0.00           H  
ATOM   4833  N9    A   151     396.629 399.598 323.685  1.00  0.00           N  
ATOM   4834  C8    A   151     395.437 399.276 323.101  1.00  0.00           C  
ATOM   4835  H8    A   151     395.339 399.180 322.032  1.00  0.00           H  
ATOM   4836  N7    A   151     394.447 399.102 323.931  1.00  0.00           N  
ATOM   4837  C5    A   151     395.055 399.274 325.174  1.00  0.00           C  
ATOM   4838  C6    A   151     394.620 399.117 326.507  1.00  0.00           C  
ATOM   4839  N6    A   151     393.421 398.680 326.836  1.00  0.00           N  
ATOM   4840  H61   A   151     393.180 398.609 327.809  1.00  0.00           H  
ATOM   4841  H62   A   151     392.778 398.495 326.086  1.00  0.00           H  
ATOM   4842  N1    A   151     395.430 399.364 327.534  1.00  0.00           N  
ATOM   4843  C2    A   151     396.673 399.736 327.255  1.00  0.00           C  
ATOM   4844  H2    A   151     397.306 399.932 328.110  1.00  0.00           H  
ATOM   4845  N3    A   151     397.245 399.879 326.058  1.00  0.00           N  
ATOM   4846  C4    A   151     396.372 399.620 325.040  1.00  0.00           C  
ATOM   4847  C3'   A   151     398.583 397.831 321.933  1.00  0.00           C  
ATOM   4848  H3'   A   151     397.715 397.207 322.163  1.00  0.00           H  
ATOM   4849  C2'   A   151     398.879 398.695 323.176  1.00  0.00           C  
ATOM   4850  H2'   A   151     398.644 398.126 324.080  1.00  0.00           H  
ATOM   4851  O2'   A   151     400.211 399.218 323.236  1.00  0.00           O  
ATOM   4852 HO2'   A   151     400.364 399.632 324.109  1.00  0.00           H  
ATOM   4853  O3'   A   151     399.701 397.028 321.548  1.00  0.00           O  
ATOM   4854  P     C   152     399.529 395.452 321.222  1.00  0.00           P  
ATOM   4855  OP1   C   152     400.885 394.909 320.917  1.00  0.00           O  
ATOM   4856  OP2   C   152     398.462 395.274 320.199  1.00  0.00           O  
ATOM   4857  O5'   C   152     399.006 394.821 322.626  1.00  0.00           O  
ATOM   4858  C5'   C   152     399.910 394.447 323.658  1.00  0.00           C  
ATOM   4859  H5'   C   152     400.504 395.311 323.961  1.00  0.00           H  
ATOM   4860 H5''   C   152     400.589 393.685 323.271  1.00  0.00           H  
ATOM   4861  C4'   C   152     399.210 393.864 324.899  1.00  0.00           C  
ATOM   4862  H4'   C   152     399.976 393.433 325.546  1.00  0.00           H  
ATOM   4863  O4'   C   152     398.493 394.839 325.658  1.00  0.00           O  
ATOM   4864  C1'   C   152     397.330 394.223 326.220  1.00  0.00           C  
ATOM   4865  H1'   C   152     397.343 394.335 327.308  1.00  0.00           H  
ATOM   4866  N1    C   152     396.077 394.838 325.686  1.00  0.00           N  
ATOM   4867  C6    C   152     396.068 395.491 324.480  1.00  0.00           C  
ATOM   4868  H6    C   152     396.972 395.546 323.887  1.00  0.00           H  
ATOM   4869  C5    C   152     394.935 396.068 324.031  1.00  0.00           C  
ATOM   4870  H5    C   152     394.937 396.575 323.080  1.00  0.00           H  
ATOM   4871  C4    C   152     393.783 395.997 324.855  1.00  0.00           C  
ATOM   4872  N4    C   152     392.703 396.643 324.501  1.00  0.00           N  
ATOM   4873  H41   C   152     391.892 396.597 325.082  1.00  0.00           H  
ATOM   4874  H42   C   152     392.795 397.281 323.727  1.00  0.00           H  
ATOM   4875  N3    C   152     393.753 395.379 326.020  1.00  0.00           N  
ATOM   4876  C2    C   152     394.897 394.780 326.452  1.00  0.00           C  
ATOM   4877  O2    C   152     394.868 394.202 327.541  1.00  0.00           O  
ATOM   4878  C3'   C   152     398.217 392.749 324.561  1.00  0.00           C  
ATOM   4879  H3'   C   152     397.560 393.090 323.759  1.00  0.00           H  
ATOM   4880  C2'   C   152     397.406 392.728 325.871  1.00  0.00           C  
ATOM   4881  H2'   C   152     396.414 392.313 325.694  1.00  0.00           H  
ATOM   4882  O2'   C   152     398.057 392.073 326.963  1.00  0.00           O  
ATOM   4883 HO2'   C   152     397.383 391.698 327.561  1.00  0.00           H  
ATOM   4884  O3'   C   152     398.868 391.536 324.182  1.00  0.00           O  
ATOM   4885  P     A   153     398.097 390.409 323.310  1.00  0.00           P  
ATOM   4886  OP1   A   153     399.078 389.330 322.992  1.00  0.00           O  
ATOM   4887  OP2   A   153     397.387 391.072 322.179  1.00  0.00           O  
ATOM   4888  O5'   A   153     396.978 389.815 324.312  1.00  0.00           O  
ATOM   4889  C5'   A   153     397.355 389.082 325.467  1.00  0.00           C  
ATOM   4890  H5'   A   153     398.144 389.613 326.002  1.00  0.00           H  
ATOM   4891 H5''   A   153     397.746 388.107 325.172  1.00  0.00           H  
ATOM   4892  C4'   A   153     396.179 388.877 326.430  1.00  0.00           C  
ATOM   4893  H4'   A   153     396.531 388.301 327.287  1.00  0.00           H  
ATOM   4894  O4'   A   153     395.637 390.110 326.906  1.00  0.00           O  
ATOM   4895  C1'   A   153     394.228 389.963 327.042  1.00  0.00           C  
ATOM   4896  H1'   A   153     393.918 390.222 328.057  1.00  0.00           H  
ATOM   4897  N9    A   153     393.516 390.861 326.099  1.00  0.00           N  
ATOM   4898  C8    A   153     393.958 391.425 324.924  1.00  0.00           C  
ATOM   4899  H8    A   153     394.927 391.200 324.500  1.00  0.00           H  
ATOM   4900  N7    A   153     393.118 392.267 324.376  1.00  0.00           N  
ATOM   4901  C5    A   153     392.025 392.238 325.255  1.00  0.00           C  
ATOM   4902  C6    A   153     390.759 392.876 325.311  1.00  0.00           C  
ATOM   4903  N6    A   153     390.298 393.770 324.451  1.00  0.00           N  
ATOM   4904  H61   A   153     389.327 394.046 324.542  1.00  0.00           H  
ATOM   4905  H62   A   153     390.857 394.009 323.644  1.00  0.00           H  
ATOM   4906  N1    A   153     389.898 392.618 326.292  1.00  0.00           N  
ATOM   4907  C2    A   153     390.261 391.754 327.230  1.00  0.00           C  
ATOM   4908  H2    A   153     389.539 391.575 328.015  1.00  0.00           H  
ATOM   4909  N3    A   153     391.406 391.085 327.323  1.00  0.00           N  
ATOM   4910  C4    A   153     392.254 391.373 326.294  1.00  0.00           C  
ATOM   4911  C3'   A   153     395.023 388.105 325.795  1.00  0.00           C  
ATOM   4912  H3'   A   153     394.794 388.544 324.822  1.00  0.00           H  
ATOM   4913  C2'   A   153     393.905 388.487 326.783  1.00  0.00           C  
ATOM   4914  H2'   A   153     392.925 388.373 326.321  1.00  0.00           H  
ATOM   4915  O2'   A   153     393.975 387.823 328.049  1.00  0.00           O  
ATOM   4916 HO2'   A   153     393.080 387.772 328.435  1.00  0.00           H  
ATOM   4917  O3'   A   153     395.320 386.716 325.651  1.00  0.00           O  
ATOM   4918  P     U   154     394.470 385.776 324.645  1.00  0.00           P  
ATOM   4919  OP1   U   154     395.112 384.430 324.624  1.00  0.00           O  
ATOM   4920  OP2   U   154     394.298 386.498 323.351  1.00  0.00           O  
ATOM   4921  O5'   U   154     393.014 385.652 325.338  1.00  0.00           O  
ATOM   4922  C5'   U   154     392.852 385.043 326.612  1.00  0.00           C  
ATOM   4923  H5'   U   154     393.615 385.412 327.297  1.00  0.00           H  
ATOM   4924 H5''   U   154     392.981 383.963 326.523  1.00  0.00           H  
ATOM   4925  C4'   U   154     391.471 385.339 327.222  1.00  0.00           C  
ATOM   4926  H4'   U   154     391.414 384.862 328.202  1.00  0.00           H  
ATOM   4927  O4'   U   154     391.221 386.739 327.376  1.00  0.00           O  
ATOM   4928  C1'   U   154     389.841 387.003 327.118  1.00  0.00           C  
ATOM   4929  H1'   U   154     389.402 387.498 327.987  1.00  0.00           H  
ATOM   4930  N1    U   154     389.621 387.871 325.919  1.00  0.00           N  
ATOM   4931  C6    U   154     390.556 387.995 324.913  1.00  0.00           C  
ATOM   4932  H6    U   154     391.478 387.438 324.977  1.00  0.00           H  
ATOM   4933  C5    U   154     390.332 388.802 323.843  1.00  0.00           C  
ATOM   4934  H5    U   154     391.079 388.884 323.066  1.00  0.00           H  
ATOM   4935  C4    U   154     389.103 389.549 323.699  1.00  0.00           C  
ATOM   4936  O4    U   154     388.815 390.286 322.760  1.00  0.00           O  
ATOM   4937  N3    U   154     388.210 389.371 324.729  1.00  0.00           N  
ATOM   4938  H3    U   154     387.351 389.889 324.682  1.00  0.00           H
[truncated: 2,969,658 more chars]
